# Supplementary material for: Monoacylglycerol Lipase Knockdown Inhibits Cell Proliferation and Metastasis in Lung Adenocarcinoma
Source: Front Oncol. 2020 Dec 9;10:559568. doi: 10.3389/fonc.2020.559568 (PMC7756122; doi:10.3389/fonc.2020.559568)
Supplement: Supplementary file 2 [file Table_2.xlsx]

## Sheet: Sheet1
gene_id	shControl_fpkm	shMGLL#1_fpkm	shMGLL#2_fpkm	gene_name
ENSG00000198938	11978.1	10592.4	11823.8	MT-CO3
ENSG00000198804	11641.7	11187.4	11664.3	MT-CO1
ENSG00000198712	11599.5	9471.39	10461.3	MT-CO2
ENSG00000198899	8175.14	6719.37	7515.23	MT-ATP6
ENSG00000087086	6021.56	6213.3	5263.44	FTL
ENSG00000198840	4646.51	4485.57	3889.78	MT-ND3
ENSG00000212907	4587.44	4816.06	4072.26	MT-ND4L
ENSG00000198763	3444.49	3104.48	3050.09	MT-ND2
ENSG00000165092	3742.07	3233.32	3655.35	ALDH1A1
ENSG00000198888	3314.57	3071.28	2882.12	MT-ND1
ENSG00000034510	2898.76	2448.15	2535.76	TMSB10
ENSG00000210140	2286.73	2650.21	1857.66	MT-TC
ENSG00000198074	1952.18	1785.24	1980.37	AKR1B10
ENSG00000198886	2037.38	1854.05	1842.95	MT-ND4
ENSG00000205426	1769.45	1734.61	1188.86	KRT81
ENSG00000184009	1403.47	1547.75	1299.46	ACTG1
ENSG00000227097	1387.02	1208.19	1159.28	RPS28P7
ENSG00000205542	1467.01	1003.68	1442.35	TMSB4X
ENSG00000274012	1761.99	1236.85	1157.84	RN7SL2
ENSG00000197956	1345.11	1276.06	1249.74	S100A6
ENSG00000210135	1326.89	1674.67	1048.82	MT-TN
ENSG00000075624	1185.55	1026.07	1178.36	ACTB
ENSG00000142541	1098.47	1193.36	967.866	RPL13A
ENSG00000141753	1293.84	853.275	1090.32	IGFBP4
ENSG00000229117	1153.65	1028.25	962.754	RPL41
ENSG00000156508	1029.73	1094.99	1029.45	EEF1A1
ENSG00000170421	958.066	881.093	885.825	KRT8
ENSG00000111057	903.313	781.799	826.321	KRT18
ENSG00000111640	961.317	837.389	804.307	GAPDH
ENSG00000161016	829.396	863.523	632.076	RPL8
ENSG00000140988	756.927	814.649	648.883	RPS2
ENSG00000142534	775.395	791.143	680.684	RPS11
ENSG00000105193	760.018	798.973	605.351	RPS16
ENSG00000108298	705.611	712.332	631.608	RPL19
ENSG00000108518	719.002	607.163	609.595	PFN1
ENSG00000112306	621.042	598.229	607.959	RPS12
ENSG00000177954	653.508	625.707	562.889	RPS27
ENSG00000136810	613.924	603.634	600.532	TXN
ENSG00000196154	651.504	668.754	443.649	S100A4
ENSG00000151632	716.357	539.206	753.107	AKR1C2
ENSG00000167996	714.954	394.703	658.202	FTH1
ENSG00000074800	638.925	530.695	506.99	ENO1
ENSG00000108602	543.325	526.783	507.774	ALDH3A1
ENSG00000117450	625.606	556.448	562.476	PRDX1
ENSG00000148303	541.416	546.392	446.574	RPL7A
ENSG00000137818	518.96	502.989	468.427	RPLP1
ENSG00000105372	485.877	484.201	413.122	RPS19
ENSG00000142657	555.657	556.466	498.638	PGD
ENSG00000163191	497.922	472.115	422.938	S100A11
ENSG00000089157	457.025	459.731	451.769	RPLP0
ENSG00000135480	536.345	449.352	390.306	KRT7
ENSG00000136942	451.877	467.874	354.136	RPL35
ENSG00000096384	458.464	510.75	419.102	HSP90AB1
ENSG00000187653	446.435	308.157	518.737	TMSB4XP8
ENSG00000196139	490.1	429.795	485.564	AKR1C3
ENSG00000067225	467.62	444.831	431.763	PKM
ENSG00000181019	476.466	432.745	431.755	NQO1
ENSG00000197747	403.972	349.638	384.563	S100A10
ENSG00000228253	464.624	454.013	389.188	MT-ATP8
ENSG00000084207	398.093	327.207	384.249	GSTP1
ENSG00000235174	390.964	394.859	359.071	RPL39P3
ENSG00000158710	415.974	301.341	358.52	TAGLN2
ENSG00000103257	422.915	405.779	393.753	SLC7A5
ENSG00000137154	393.987	366.853	318.998	RPS6
ENSG00000237550	364.363	341.204	328.325	RPL9P9
ENSG00000174444	387.427	396.072	333.794	RPL4
ENSG00000130402	377.538	389.456	352.367	ACTN4
ENSG00000100097	363.911	243.984	310.587	LGALS1
ENSG00000177600	360.632	357.179	289.578	RPLP2
ENSG00000231500	343.701	382.377	274.108	RPS18
ENSG00000131469	346.8	357.169	265.32	RPL27
ENSG00000198034	334.616	339.193	290.675	RPS4X
ENSG00000196230	369.453	277.086	348.432	TUBB
ENSG00000197746	343.497	412.768	363.584	PSAP
ENSG00000160211	376.672	357.472	304.411	G6PD
ENSG00000196262	363.105	317.532	336.678	PPIA
ENSG00000244398	326.038	373.774	245.347	AC116533.1
ENSG00000005022	371.428	337.19	243.892	SLC25A5
ENSG00000065978	357.973	341.671	322.509	YBX1
ENSG00000171858	351.436	322.23	240.034	RPS21
ENSG00000110955	343.669	350.829	319.365	ATP5F1B
ENSG00000176340	367.652	269.471	355.531	COX8A
ENSG00000147403	315.571	317.113	304.89	RPL10
ENSG00000182718	342.249	302.047	315.472	ANXA2
ENSG00000167658	371.25	443.228	363.354	EEF2
ENSG00000132507	343.583	327.677	261.311	EIF5A
ENSG00000168028	308.004	288.641	277.814	RPSA
ENSG00000111669	338.782	297.546	304.221	TPI1
ENSG00000125835	325.225	273.398	292.986	SNRPB
ENSG00000126267	308.607	281.573	294.679	COX6B1
ENSG00000181163	318.202	308.516	279.531	NPM1
ENSG00000198755	302.585	312.273	251.721	RPL10A
ENSG00000187514	340.025	306.749	272.164	PTMA
ENSG00000147604	297.713	308.444	242.719	RPL7
ENSG00000150093	313.058	401.251	275.164	ITGB1
ENSG00000135046	311.516	288.878	304.101	ANXA1
ENSG00000134308	311.898	302.08	320.288	YWHAQ
ENSG00000142937	285.568	286.035	223.583	RPS8
ENSG00000106153	294.769	281.723	274.759	CHCHD2
ENSG00000100316	277.087	269.009	253.975	RPL3
ENSG00000134333	340.498	251.1	279.735	LDHA
ENSG00000159335	323.309	229.479	253.272	PTMS
ENSG00000106211	248.206	205.558	254.673	HSPB1
ENSG00000272398	309.606	211.886	305.866	CD24
ENSG00000019186	317.233	286.417	326.381	CYP24A1
ENSG00000162244	278.068	263.545	185.347	RPL29
ENSG00000085662	352.055	221.077	236.958	AKR1B1
ENSG00000135486	273.052	273.044	263.338	HNRNPA1
ENSG00000248527	271.33	297.944	195.314	MTATP6P1
ENSG00000170315	258.634	284.956	245.657	UBB
ENSG00000126432	260.827	253.522	225.922	PRDX5
ENSG00000197958	240.51	241.556	212.281	RPL12
ENSG00000169100	257.276	278.576	204.676	SLC25A6
ENSG00000168653	268.692	231.453	236.99	NDUFS5
ENSG00000132646	292.171	215.159	284.618	PCNA
ENSG00000067167	270.965	173.87	407.744	TRAM1
ENSG00000227081	262.53	223.208	230.625	AC005912.1
ENSG00000165502	247.592	259.247	199.272	RPL36AL
ENSG00000089009	242.276	222.72	207.145	RPL6
ENSG00000145425	253.163	238.107	203.708	RPS3A
ENSG00000198242	258.514	260.961	202.981	RPL23A
ENSG00000145920	299.698	174.006	321.03	CPLX2
ENSG00000188229	250.879	211.042	201.669	TUBB4B
ENSG00000154277	251.69	248.303	243.317	UCHL1
ENSG00000198918	242.526	232.131	201.333	RPL39
ENSG00000198431	266.278	338.092	276.136	TXNRD1
ENSG00000176153	191.929	174.337	226.991	GPX2
ENSG00000083845	218.45	226.999	190.356	RPS5
ENSG00000177700	251.707	224.862	175.797	POLR2L
ENSG00000125968	207.402	198.068	186.426	ID1
ENSG00000170889	210.111	230.389	191.313	RPS9
ENSG00000110700	230.666	244.458	196.854	RPS13
ENSG00000118181	216.949	233.233	183.134	RPS25
ENSG00000225630	236.514	256.475	215.399	MTND2P28
ENSG00000143947	239.733	160.898	197.764	RPS27A
ENSG00000196924	243.912	195.161	235.826	FLNA
ENSG00000063177	217.031	212.638	171.783	RPL18
ENSG00000167526	209.12	215.245	165.786	RPL13
ENSG00000115268	217.801	207.435	166.868	RPS15
ENSG00000126247	220.353	190.02	186.715	CAPNS1
ENSG00000145741	228.983	211.765	192.031	BTF3
ENSG00000149273	207.937	208.306	168.748	RPS3
ENSG00000163931	220.998	233.536	196.755	TKT
ENSG00000008988	195.689	175.16	183.786	RPS20
ENSG00000125868	211.802	199.199	215.449	DSTN
ENSG00000130726	178.235	189.401	163.741	TRIM28
ENSG00000067560	188.23	173.039	176.036	RHOA
ENSG00000169908	197.102	156.579	176.153	TM4SF1
ENSG00000102007	189.079	157.013	183.385	PLP2
ENSG00000109971	165.597	196.535	166.46	HSPA8
ENSG00000105202	171.111	167.232	143.232	FBL
ENSG00000179218	179.421	201.219	148.704	CALR
ENSG00000172270	181.301	161.842	175.852	BSG
ENSG00000114942	180.238	171.668	158.174	EEF1B2
ENSG00000164587	174.988	179.343	145.476	RPS14
ENSG00000101182	183.373	168.35	159.625	PSMA7
ENSG00000182117	176.471	171.603	158.765	NOP10
ENSG00000137309	168.472	186.333	119.232	HMGA1
ENSG00000108953	197.481	114.935	197.279	YWHAE
ENSG00000176788	223.648	179.309	170.483	BASP1
ENSG00000197728	175.488	130.907	165.864	RPS26
ENSG00000129562	169.19	160.31	152.271	DAD1
ENSG00000142676	170.456	169.717	128.289	RPL11
ENSG00000204628	169.203	165.585	140.58	RACK1
ENSG00000114391	171.564	165.582	139.274	RPL24
ENSG00000171314	185.715	171.313	172.71	PGAM1
ENSG00000197451	175.766	174.323	166.343	HNRNPAB
ENSG00000099194	222.343	166.208	197.837	SCD
ENSG00000143153	171.526	173.375	210.316	ATP1B1
ENSG00000105640	165.25	167.959	133.234	RPL18A
ENSG00000070756	163.684	182.57	174.906	PABPC1
ENSG00000149806	163.456	163.59	148.04	FAU
ENSG00000105825	136.7	200.536	184.652	TFPI2
ENSG00000122406	168.279	168.709	139.18	RPL5
ENSG00000080824	158.378	191.789	142.607	HSP90AA1
ENSG00000174748	160.547	164.078	155.236	RPL15
ENSG00000100632	174.755	168.761	165.179	ERH
ENSG00000240342	142.385	173.607	118.159	RPS2P5
ENSG00000236552	155.737	162.524	129.67	RPL13AP5
ENSG00000125148	189.141	123.116	133.932	MT2A
ENSG00000144713	156.221	157.148	135	RPL32
ENSG00000107223	157.468	157.974	134.95	EDF1
ENSG00000123416	178.022	131.161	162.864	TUBA1B
ENSG00000108561	158.003	166.927	137.345	C1QBP
ENSG00000165119	163.501	163.962	172.495	HNRNPK
ENSG00000125743	159.079	145.85	125.519	SNRPD2
ENSG00000106682	168.83	159.837	167.713	EIF4H
ENSG00000177469	153.312	165.842	141.523	CAVIN1
ENSG00000169714	161.586	156.934	158.951	CNBP
ENSG00000277791	154.365	144.829	126.707	PSMB3
ENSG00000115414	124.71	192.394	212.185	FN1
ENSG00000182481	162.642	137.832	146.259	KPNA2
ENSG00000263266	167.428	148.449	134.479	RPS7P1
ENSG00000044574	145.132	187.657	123.27	HSPA5
ENSG00000089220	149.506	143.442	168.769	PEBP1
ENSG00000103363	150.179	132.015	138.762	ELOB
ENSG00000146674	133.879	165.133	179.415	IGFBP3
ENSG00000172757	160.772	139.452	136.366	CFL1
ENSG00000127184	149.915	134.943	136.97	COX7C
ENSG00000143819	165.192	116.13	172.197	EPHX1
ENSG00000143321	158.898	125.475	150.686	HDGF
ENSG00000109814	172.175	162.006	131.88	UGDH
ENSG00000122026	148.769	142.158	122.947	RPL21
ENSG00000136938	148.492	142.64	128.828	ANP32B
ENSG00000269378	148.86	196.082	124.379	AC022149.1
ENSG00000122566	161.877	143.169	150.618	HNRNPA2B1
ENSG00000142507	148.394	130.754	116.32	PSMB6
ENSG00000166598	151.835	153.683	134.846	HSP90B1
ENSG00000254999	136.951	134.077	140.299	BRK1
ENSG00000231991	151.22	133.248	132.93	ANXA2P2
ENSG00000092820	137.121	146.108	127.103	EZR
ENSG00000166681	136.136	138.277	124.669	BEX3
ENSG00000214485	144.453	141.632	110.207	RPL7P1
ENSG00000150991	138.764	124.88	133.225	UBC
ENSG00000100823	145.121	126.883	136.285	APEX1
ENSG00000090013	139.356	147.588	121.179	BLVRB
ENSG00000125691	137.952	121.787	117.715	RPL23
ENSG00000135624	144.487	132.212	118.72	CCT7
ENSG00000135404	130.965	129.829	142.944	CD63
ENSG00000164032	140.062	106.454	129.938	H2AFZ
ENSG00000123975	149.537	114.83	124.9	CKS2
ENSG00000142192	134.328	180.474	137.714	APP
ENSG00000175334	133.738	114.866	115.431	BANF1
ENSG00000228474	139.839	123.609	123.168	OST4
ENSG00000144381	142.214	154.273	110.688	HSPD1
ENSG00000105438	140.364	123.698	123.563	KDELR1
ENSG00000210144	126.312	166.175	188.241	MT-TY
ENSG00000185624	127.962	140.761	119.329	P4HB
ENSG00000068697	150.068	122.728	152.384	LAPTM4A
ENSG00000108107	130.046	118.918	123.784	RPL28
ENSG00000168003	144.705	123.453	127.299	SLC3A2
ENSG00000172809	134.799	145.032	91.9739	RPL38
ENSG00000115053	143.2	139.257	123.278	NCL
ENSG00000173812	135.301	131.592	118.218	EIF1
ENSG00000235655	138.385	98.4588	158.987	H3F3AP4
ENSG00000107984	160.192	132.029	159.622	DKK1
ENSG00000132341	136.129	130.427	123.622	RAN
ENSG00000125356	137.383	121.086	116.453	NDUFA1
ENSG00000170525	139.752	138.969	146.208	PFKFB3
ENSG00000196205	126.844	161.596	135.282	EEF1A1P5
ENSG00000118680	133.634	118.258	128.122	MYL12B
ENSG00000179010	129.988	134.059	130.312	MRFAP1
ENSG00000110321	140.612	134.126	139.413	EIF4G2
ENSG00000170027	138.563	148.756	146.496	YWHAG
ENSG00000092841	128.257	103.266	123.241	MYL6
ENSG00000119335	134.71	129.578	127.675	SET
ENSG00000125995	125.335	120.071	97.9812	ROMO1
ENSG00000143742	135.877	117.911	149.293	SRP9
ENSG00000165678	136.589	137.757	136.362	GHITM
ENSG00000283041	124.664	115.091	114.344	AC008038.1
ENSG00000167900	134.001	85.3015	116.794	TK1
ENSG00000088832	126.291	113.37	121.044	FKBP1A
ENSG00000179091	128.842	123.846	100.366	CYC1
ENSG00000165280	129.218	124.566	120.47	VCP
ENSG00000166441	119.44	120.206	102.145	RPL27A
ENSG00000213442	115.034	118.275	91.3522	RPL18AP3
ENSG00000188486	116.809	100.347	104.277	H2AFX
ENSG00000173915	118.11	114.706	107.38	ATP5MD
ENSG00000105974	119.84	141.104	85.1255	CAV1
ENSG00000177156	124.168	97.5843	121.071	TALDO1
ENSG00000127022	140.935	125.665	136.573	CANX
ENSG00000013275	116.885	133.742	105.825	PSMC4
ENSG00000213626	119.416	133.619	144.335	LBH
ENSG00000120708	135.304	92.9137	132.722	TGFBI
ENSG00000169567	126.442	111.543	100.834	HINT1
ENSG00000136238	118.431	116.257	110.496	RAC1
ENSG00000102317	117.737	135.93	114.945	RBM3
ENSG00000196419	119.726	111.37	110.546	XRCC6
ENSG00000108106	114.234	118.066	79.5332	UBE2S
ENSG00000177697	109.843	93.8038	107.888	CD151
ENSG00000102144	125.041	112.156	118.072	PGK1
ENSG00000074410	119.331	104.723	144.975	CA12
ENSG00000171863	122.518	114.502	94.1699	RPS7
ENSG00000178952	109.872	111.742	104.795	TUFM
ENSG00000213585	113.048	115.741	118.326	VDAC1
ENSG00000213719	115.477	93.3066	107.54	CLIC1
ENSG00000143933	114.222	106.187	103.477	CALM2
ENSG00000183684	108.405	108.094	88.5185	ALYREF
ENSG00000100804	114.463	114.208	96.1108	PSMB5
ENSG00000178741	107.756	102.656	102.918	COX5A
ENSG00000182899	112.504	106.226	88.5504	RPL35A
ENSG00000147140	113.443	113.477	119.049	NONO
ENSG00000184897	114.206	87.8349	92.3114	H1FX
ENSG00000105323	115.912	103.948	117.601	HNRNPUL1
ENSG00000187134	124.967	92.7412	162.982	AKR1C1
ENSG00000164405	106.502	95.5757	93.3089	UQCRQ
ENSG00000130255	105.186	105.701	74.7203	RPL36
ENSG00000260260	110.272	95.7921	77.1796	SNHG19
ENSG00000130066	119.059	97.2164	107.026	SAT1
ENSG00000117318	111.4	92.6802	104.495	ID3
ENSG00000163468	107.037	109.279	93.3609	CCT3
ENSG00000128272	111.54	100.453	98.6325	ATF4
ENSG00000139211	129.003	101.957	114.678	AMIGO2
ENSG00000110958	105.719	105.772	106.442	PTGES3
ENSG00000139644	105.741	102.098	113.29	TMBIM6
ENSG00000160014	110.501	101.845	105.873	CALM3
ENSG00000074071	112.642	106.356	81.9422	MRPS34
ENSG00000004142	101.75	112.357	95.7074	POLDIP2
ENSG00000135047	117.343	141.942	77.3843	CTSL
ENSG00000108654	109.42	110.411	121.91	DDX5
ENSG00000126254	102.999	103.27	90.9868	RBM42
ENSG00000227063	98.0196	134.235	73.7717	RPL41P1
ENSG00000160789	101.535	93.7156	89.7882	LMNA
ENSG00000142168	106.515	96.0232	97.9874	SOD1
ENSG00000173660	106.293	106.064	90.5583	UQCRH
ENSG00000215021	104.844	90.3295	93.7713	PHB2
ENSG00000118705	104.132	110.966	102.509	RPN2
ENSG00000143761	101.546	108.294	95.0454	ARF1
ENSG00000099795	102.626	93.0346	87.2739	NDUFB7
ENSG00000244313	103.267	97.0162	72.5983	AC024293.1
ENSG00000198830	105.016	91.2131	81.8664	HMGN2
ENSG00000002834	107.163	107.188	102.076	LASP1
ENSG00000108846	104.532	101.27	127.841	ABCC3
ENSG00000169976	96.9144	82.0644	90.631	SF3B5
ENSG00000132475	104.113	85.5079	105.819	H3F3B
ENSG00000131473	125.167	54.1336	133.475	ACLY
ENSG00000173113	101.449	100.803	85.7669	TRMT112
ENSG00000166508	105.601	83.22	96.7993	MCM7
ENSG00000233276	81.2886	92.5315	76.5089	GPX1
ENSG00000127884	99.2057	91.7999	92.5186	ECHS1
ENSG00000125817	94.9116	98.7095	92.6388	CENPB
ENSG00000197756	105.614	100.567	67.7799	RPL37A
ENSG00000138326	100.417	93.7959	78.023	RPS24
ENSG00000164924	106.09	103.45	99.8979	YWHAZ
ENSG00000133112	93.76	90.5614	101.757	TPT1
ENSG00000178982	95.8203	91.4561	83.4895	EIF3K
ENSG00000071082	106.522	96.7848	76.0905	RPL31
ENSG00000123562	105.555	103.385	98.6091	MORF4L2
ENSG00000104687	102.067	108.19	109.783	GSR
ENSG00000146731	101.449	110.011	95.1913	CCT6A
ENSG00000042753	93.4206	89.2769	82.0177	AP2S1
ENSG00000169813	98.1715	100.216	101.718	HNRNPF
ENSG00000051523	84.5087	97.1955	85.7736	CYBA
ENSG00000143621	98.8216	91.0455	93.4607	ILF2
ENSG00000178464	84.4315	87.0722	90.3774	RPL10P16
ENSG00000169564	109.36	94.521	95.5344	PCBP1
ENSG00000159377	92.0788	89.3124	91.2177	PSMB4
ENSG00000186468	87.2695	103.994	87.8907	RPS23
ENSG00000123144	100.081	92.997	85.0586	TRIR
ENSG00000140990	99.835	96.7571	82.7242	NDUFB10
ENSG00000106366	89.5211	90.2356	108.942	SERPINE1
ENSG00000165283	92.4606	92.9775	83.4077	STOML2
ENSG00000084623	94.752	92.5201	81.1438	EIF3I
ENSG00000165376	82.9307	45.0143	169.221	CLDN2
ENSG00000102024	103.028	101.733	101.385	PLS3
ENSG00000089597	101.76	92.4146	97.0463	GANAB
ENSG00000184216	95.8826	95.1152	94.7676	IRAK1
ENSG00000155660	101.968	119.822	61.3158	PDIA4
ENSG00000230202	65.1734	125.067	101.306	AL450405.1
ENSG00000067057	96.021	101.44	83.445	PFKP
ENSG00000138071	101.119	111.959	103.918	ACTR2
ENSG00000136830	90.8034	88.8699	103.382	FAM129B
ENSG00000185215	99.0241	124.046	78.2851	TNFAIP2
ENSG00000232573	81.7335	84.9368	62.1972	RPL3P4
ENSG00000189060	115.242	80.7531	98.3581	H1F0
ENSG00000147065	101.401	88.3884	112.157	MSN
ENSG00000136930	93.1408	94.4951	83.4526	PSMB7
ENSG00000101856	99.3153	85.4825	105.827	PGRMC1
ENSG00000099341	92.2042	91.4269	81.2435	PSMD8
ENSG00000210174	94.9419	85.0932	98.5446	MT-TR
ENSG00000212802	91.5429	95.7011	88.1455	RPL15P3
ENSG00000173457	85.8286	81.894	76.1598	PPP1R14B
ENSG00000115484	98.9579	92.9611	84.4443	CCT4
ENSG00000072506	88.1349	82.2102	79.0386	HSD17B10
ENSG00000105854	101.346	83.6122	105.935	PON2
ENSG00000147123	85.7178	83.3796	83.0378	NDUFB11
ENSG00000105220	94.7066	91.2194	90.7605	GPI
ENSG00000188643	91.1242	68.8961	75.6672	S100A16
ENSG00000163041	93.446	81.9406	108.635	H3F3A
ENSG00000156482	88.121	99.9481	69.0796	RPL30
ENSG00000101474	94.355	85.2242	72.6999	APMAP
ENSG00000067182	96.778	92.4234	79.3879	TNFRSF1A
ENSG00000131747	102.033	80.6236	106.241	TOP2A
ENSG00000170043	86.2623	79.4494	79.4071	TRAPPC1
ENSG00000106541	75.0322	90.9921	66.7731	AGR2
ENSG00000116288	88.4234	88.3553	81.459	PARK7
ENSG00000106853	82.8416	95.7173	114.402	PTGR1
ENSG00000101367	93.8204	93.8091	99.467	MAPRE1
ENSG00000120885	75.5709	108.124	76.1409	CLU
ENSG00000101160	84.3789	92.6228	89.1637	CTSZ
ENSG00000104852	95.0226	96.3244	83.6198	SNRNP70
ENSG00000111639	92.3981	81.9904	74.6422	MRPL51
ENSG00000106803	86.3104	86.0864	81.2461	SEC61B
ENSG00000137970	89.667	94.991	65.6637	RPL7P9
ENSG00000130725	85.2852	95.9681	71.4218	UBE2M
ENSG00000172531	87.1541	82.3764	80.5077	PPP1CA
ENSG00000169021	91.287	85.4333	82.6507	UQCRFS1
ENSG00000082781	88.8987	93.3235	77.4167	ITGB5
ENSG00000117592	85.9306	89.0158	81.4017	PRDX6
ENSG00000163735	78.9607	110.846	81.5068	CXCL5
ENSG00000148248	89.0705	90.0621	88.0619	SURF4
ENSG00000182704	98.3341	97.1915	85.5727	TSKU
ENSG00000107438	84.0573	59.2245	95.4058	PDLIM1
ENSG00000185043	89.8793	62.561	81.2474	CIB1
ENSG00000115884	94.1426	78.0186	88.0234	SDC1
ENSG00000122705	83.1841	82.1421	83.1582	CLTA
ENSG00000054148	78.1556	78.4772	68.7508	PHPT1
ENSG00000165629	88.0504	80.3415	85.8861	ATP5F1C
ENSG00000101421	83.8642	88.8039	86.7359	CHMP4B
ENSG00000069275	95.223	85.268	89.3278	NUCKS1
ENSG00000102172	81.0499	83.211	81.3014	SMS
ENSG00000006327	82.0205	56.6879	77.8831	TNFRSF12A
ENSG00000063046	91.3147	93.5943	88.6365	EIF4B
ENSG00000172354	82.6498	76.8927	74.6782	GNB2
ENSG00000210164	105.083	84.12	80.2888	MT-TG
ENSG00000166228	83.604	91.619	67.1474	PCBD1
ENSG00000108448	83.5408	81.0069	97.9647	TRIM16L
ENSG00000125901	80.792	83.3063	78.6929	MRPS26
ENSG00000006534	83.8991	70.911	91.3765	ALDH3B1
ENSG00000265354	83.43	84.4511	79.998	TIMM23
ENSG00000105677	79.5565	73.9207	72.1383	TMEM147
ENSG00000175550	80.0732	79.3071	60.5117	DRAP1
ENSG00000198467	76.9003	84.6944	68.9708	TPM2
ENSG00000135940	86.3532	79.3259	76.6706	COX5B
ENSG00000100644	94.4018	88.1696	105.332	HIF1A
ENSG00000130522	62.5892	65.7979	86.0247	JUND
ENSG00000092199	86.3243	80.8943	85.2374	HNRNPC
ENSG00000198931	84.2077	74.3327	67.1662	APRT
ENSG00000105281	86.6375	78.5441	73.9023	SLC1A5
ENSG00000057608	82.773	83.5296	82.4289	GDI2
ENSG00000111843	78.0244	79.0167	81.032	TMEM14C
ENSG00000128524	76.6148	77.1723	80.1485	ATP6V1F
ENSG00000105185	81.0361	82.8397	63.5966	PDCD5
ENSG00000140319	82.9957	79.2695	85.271	SRP14
ENSG00000197903	60.0536	121.349	66.12	HIST1H2BK
ENSG00000165672	86.0877	94.6449	71.0449	PRDX3
ENSG00000161547	84.7021	74.0841	82.6585	SRSF2
ENSG00000113732	77.7148	80.3629	81.82	ATP6V0E1
ENSG00000026025	79.8744	66.026	69.3012	VIM
ENSG00000063244	82.4303	91.2624	76.9941	U2AF2
ENSG00000101224	87.5121	85.3102	71.3399	CDC25B
ENSG00000100345	95.3964	50.2064	90.0284	MYH9
ENSG00000175793	76.4704	56.8005	63.3766	SFN
ENSG00000030582	68.3632	90.0776	73.3037	GRN
ENSG00000176101	76.876	75.1269	68.6084	SSNA1
ENSG00000142230	83.3682	73.2358	79.5985	SAE1
ENSG00000119333	77.2227	65.7189	69.4696	WDR34
ENSG00000164111	79.0652	74.2922	87.1829	ANXA5
ENSG00000023734	83.9955	75.9891	83.1398	STRAP
ENSG00000166794	69.9496	81.338	68.7918	PPIB
ENSG00000148344	69.5703	112.849	51.4919	PTGES
ENSG00000100994	79.4781	82.5446	49.2541	PYGB
ENSG00000102265	65.1757	73.4113	81.1244	TIMP1
ENSG00000011304	81.6892	84.2457	79.4393	PTBP1
ENSG00000260032	85.0617	86.2248	92.4764	NORAD
ENSG00000163453	86.2584	38.603	89.2974	IGFBP7
ENSG00000123131	76.0826	67.2115	77.1052	PRDX4
ENSG00000185825	71.984	76.6848	75.94	BCAP31
ENSG00000143977	78.2901	74.6903	66.6034	SNRPG
ENSG00000101444	76.3671	78.1587	72.8963	AHCY
ENSG00000092010	71.712	76.9231	73.7166	PSME1
ENSG00000187840	83.1763	58.3766	64.3036	EIF4EBP1
ENSG00000125534	68.0215	59.4166	62.7549	PPDPF
ENSG00000188612	76.7801	71.4298	76.9396	SUMO2
ENSG00000186834	81.3607	97.9229	74.2639	HEXIM1
ENSG00000108679	61.4842	90.8416	74.2117	LGALS3BP
ENSG00000259781	86.0885	71.6428	75.1979	HMGB1P6
ENSG00000184840	73.3613	73.9722	65.1534	TMED9
ENSG00000169223	73.9848	62.6175	69.2534	LMAN2
ENSG00000146701	74.6064	74.8257	66.0129	MDH2
ENSG00000150938	79.6522	97.9798	86.558	CRIM1
ENSG00000086061	72.5482	90.8423	70.6095	DNAJA1
ENSG00000203875	76.268	70.2371	58.1719	SNHG5
ENSG00000134809	77.1943	69.2379	60.4173	TIMM10
ENSG00000104341	77.9803	73.9498	71.7922	LAPTM4B
ENSG00000128626	70.7304	76.7321	59.4511	MRPS12
ENSG00000145912	76.7429	77.7986	55.9999	NHP2
ENSG00000109475	68.3171	72.8407	60.6892	RPL34
ENSG00000255302	81.7421	68.8539	84.2013	EID1
ENSG00000173726	77.2215	83.9508	78.9026	TOMM20
ENSG00000171867	75.9882	71.7152	81.2137	PRNP
ENSG00000218283	79.5675	81.544	83.8891	MORF4L1P1
ENSG00000169689	76.6332	71.0809	58.854	CENPX
ENSG00000084733	83.8863	73.8209	74.0088	RAB10
ENSG00000182004	77.0993	68.4736	64.5131	SNRPE
ENSG00000134294	76.5129	91.1253	92.6268	SLC38A2
ENSG00000243449	63.4899	56.0285	74.1963	C4orf48
ENSG00000132963	73.6186	69.951	65.9891	POMP
ENSG00000062716	79.6087	70.5077	70.1404	VMP1
ENSG00000170144	84.9973	74.6919	72.91	HNRNPA3
ENSG00000242372	69.6556	62.52	63.021	EIF6
ENSG00000178209	78.5437	90.0073	65.9147	PLEC
ENSG00000130204	70.6185	74.5777	60.316	TOMM40
ENSG00000197122	73.3107	73.6519	79.804	SRC
ENSG00000168615	75.587	89.8706	72.6707	ADAM9
ENSG00000099812	68.2601	62.1926	76.3835	MISP
ENSG00000167642	78.6198	65.7781	72.6079	SPINT2
ENSG00000213553	62.8342	64.1222	65.2499	RPLP0P6
ENSG00000106244	77.7672	67.681	65.8998	PDAP1
ENSG00000101439	60.5944	69.9067	68.7712	CST3
ENSG00000168906	77.6634	86.9623	70.2564	MAT2A
ENSG00000130741	78.6225	78.2908	71.5291	EIF2S3
ENSG00000182154	63.1129	67.5397	54.9118	MRPL41
ENSG00000283498	73.4518	60.0658	44.5065	MIR1244-2
ENSG00000079246	77.2779	71.0711	72.8449	XRCC5
ENSG00000167468	66.1543	71.672	60.0231	GPX4
ENSG00000167553	71.6793	55.0629	66.6886	TUBA1C
ENSG00000075785	72.6296	71.8941	73.0675	RAB7A
ENSG00000065518	74.4133	63.1405	72.1191	NDUFB4
ENSG00000122565	73.1967	64.1118	74.8445	CBX3
ENSG00000104904	68.3339	55.3502	61.281	OAZ1
ENSG00000134057	75.7474	59.804	62.4168	CCNB1
ENSG00000244038	66.8728	81.4135	68.1098	DDOST
ENSG00000179632	65.9835	64.9347	62.1056	MAF1
ENSG00000126457	65.1574	62.848	55.7355	PRMT1
ENSG00000171552	67.8439	56.318	66.1703	BCL2L1
ENSG00000134590	65.1497	56.3606	64.0289	RTL8C
ENSG00000175061	64.1999	76.1868	55.1461	LRRC75A-AS1
ENSG00000173801	75.9023	62.8949	75.279	JUP
ENSG00000141522	71.7429	51.0032	66.3127	ARHGDIA
ENSG00000134153	67.8136	69.2512	66.6082	EMC7
ENSG00000170540	84.2569	11.9926	79.2241	ARL6IP1
ENSG00000086062	80.8303	58.6464	85.4259	B4GALT1
ENSG00000088826	72.6068	79.6084	67.8547	SMOX
ENSG00000129824	64.643	58.599	59.089	RPS4Y1
ENSG00000111229	69.0165	60.8702	70.3887	ARPC3
ENSG00000132432	64.106	68.0366	56.5488	SEC61G
ENSG00000166226	71.2679	69.0406	66.881	CCT2
ENSG00000215030	65.766	61.6198	53.331	RPL13P12
ENSG00000152558	75.9446	70.3464	70.7237	TMEM123
ENSG00000089693	72.6457	68.1666	64.1257	MLF2
ENSG00000164733	71.8525	71.993	60.2243	CTSB
ENSG00000189159	64.6093	39.1458	59.7367	JPT1
ENSG00000130985	68.6628	66.6551	63.0981	UBA1
ENSG00000165916	66.2953	59.0094	56.9287	PSMC3
ENSG00000175063	69.7366	57.3096	55.759	UBE2C
ENSG00000103222	71.411	72.9799	82.8231	ABCC1
ENSG00000150687	65.2249	72.038	64.8194	PRSS23
ENSG00000163513	62.7108	81.3527	77.059	TGFBR2
ENSG00000116096	63.7898	69.3459	60.6788	SPR
ENSG00000167004	62.943	69.4058	67.3836	PDIA3
ENSG00000108424	71.3931	73.2507	68.6944	KPNB1
ENSG00000126458	62.7513	52.898	49.4747	RRAS
ENSG00000121774	69.3517	68.7239	73.3381	KHDRBS1
ENSG00000023839	74.918	79.2807	78.7762	ABCC2
ENSG00000161011	67.727	72.2822	62.3833	SQSTM1
ENSG00000125977	68.3191	68.0454	55.1447	EIF2S2
ENSG00000070087	67.2838	69.5281	62.4266	PFN2
ENSG00000086598	68.7953	71.9849	69.1532	TMED2
ENSG00000109113	62.5832	52.4635	64.8912	RAB34
ENSG00000152795	69.6341	62.5975	69.9792	HNRNPDL
ENSG00000130748	62.7611	51.5522	48.1765	TMEM160
ENSG00000189343	58.1593	61.8363	47.3223	RPS2P46
ENSG00000221983	63.6545	58.4832	57.4055	UBA52
ENSG00000116030	70.6271	60.7528	67.9802	SUMO1
ENSG00000070404	64.2707	61.6551	62.4164	FSTL3
ENSG00000168439	64.5914	73.9818	55.8482	STIP1
ENSG00000112378	71.4798	72.4207	70.9674	PERP
ENSG00000143256	62.8493	63.195	52.3237	PFDN2
ENSG00000119421	59.6923	68.7826	56.5889	NDUFA8
ENSG00000142227	62.7607	47.4442	42.9893	EMP3
ENSG00000103187	55.2703	71.3305	40.8913	COTL1
ENSG00000138069	67.1984	68.4132	67.7548	RAB1A
ENSG00000104823	59.0561	51.8539	61.4257	ECH1
ENSG00000131143	61.5893	56.8235	55.7012	COX4I1
ENSG00000133872	62.8721	62.2468	75.6697	SARAF
ENSG00000270647	65.5514	63.9467	59.6713	TAF15
ENSG00000165637	64.9015	72.9428	57.8918	VDAC2
ENSG00000176907	61.4915	75.0163	67.6142	TCIM
ENSG00000189403	69.9677	60.153	64.8652	HMGB1
ENSG00000163382	63.0484	62.7549	55.9772	NAXE
ENSG00000110107	61.9667	63.3082	57.0522	PRPF19
ENSG00000174437	69.6023	66.6514	75.1194	ATP2A2
ENSG00000115310	72.0911	57.022	71.0384	RTN4
ENSG00000075618	68.2387	54.1116	62.4695	FSCN1
ENSG00000105254	65.5049	57.3087	51.6879	TBCB
ENSG00000087088	50.6251	64.031	44.0195	BAX
ENSG00000143314	66.0461	57.0356	48.7972	MRPL24
ENSG00000132589	61.4465	59.4751	61.5071	FLOT2
ENSG00000008018	60.7562	61.7328	56.5758	PSMB1
ENSG00000182195	63.1362	67.0257	53.8222	LDOC1
ENSG00000072310	69.7556	45.2194	68.756	SREBF1
ENSG00000005884	63.0104	68.6877	44.4278	ITGA3
ENSG00000099783	64.2133	56.8737	61.4821	HNRNPM
ENSG00000185787	65.7046	64.0684	67.0499	MORF4L1
ENSG00000024422	66.916	75.8819	66.8892	EHD2
ENSG00000072778	62.809	63.2296	54.8478	ACADVL
ENSG00000130724	60.3292	58.7761	52.1161	CHMP2A
ENSG00000198363	68.2986	75.8832	59.6514	ASPH
ENSG00000105373	59.8668	62.0732	55.8112	NOP53
ENSG00000241468	64.6747	51.9287	53.6279	ATP5MF
ENSG00000135052	63.5501	65.9692	60.2134	GOLM1
ENSG00000115241	62.5208	58.8268	56.7622	PPM1G
ENSG00000113013	64.802	69.4276	59.3746	HSPA9
ENSG00000145494	63.5226	60.241	48.1444	NDUFS6
ENSG00000160932	56.7855	69.9262	51.0823	LY6E
ENSG00000104979	61.6034	60.6428	49.3974	C19orf53
ENSG00000224877	58.0414	56.7907	46.1447	NDUFAF8
ENSG00000120129	62.7044	64.2964	53.4438	DUSP1
ENSG00000115128	62.9523	57.5424	61.6287	SF3B6
ENSG00000265660	66.0785	87.8897	59.9428	MIR4664
ENSG00000168385	73.3667	37.8679	76.3121	2002-09-01
ENSG00000253368	59.6674	62.5137	43.2938	TRNP1
ENSG00000173207	65.2319	53.5826	53.6722	CKS1B
ENSG00000175756	58.9014	60.445	48.3726	AURKAIP1
ENSG00000171345	37.9584	78.7428	52.6508	KRT19
ENSG00000133265	61.2795	53.9305	52.6066	HSPBP1
ENSG00000006125	60.5717	60.4524	65.8239	AP2B1
ENSG00000117984	54.4106	62.3213	57.2365	CTSD
ENSG00000146066	63.9662	45.3632	57.8553	HIGD2A
ENSG00000165389	65.9141	53.6238	75.8079	SPTSSA
ENSG00000101361	60.1239	60.0953	44.4706	NOP56
ENSG00000112576	67.2766	60.3025	56.0594	CCND3
ENSG00000138119	59.7196	93.7056	44.1207	MYOF
ENSG00000107581	62.039	71.1673	64.7775	EIF3A
ENSG00000161203	60.4544	52.065	59.3136	AP2M1
ENSG00000104805	59.7573	48.5468	56.8458	NUCB1
ENSG00000143870	59.9372	67.839	57.8746	PDIA6
ENSG00000088930	60.2394	64.1232	71.1693	XRN2
ENSG00000124562	64.2933	55.4183	49.3855	SNRPC
ENSG00000142634	64.5781	47.0499	46.0296	EFHD2
ENSG00000175130	57.0542	56.1779	69.7089	MARCKSL1
ENSG00000112695	60.6115	57.0387	51.5782	COX7A2
ENSG00000136888	57.134	65.9663	59.7567	ATP6V1G1
ENSG00000159199	55.5757	49.0818	45.8004	ATP5MC1
ENSG00000178035	56.5477	59.8213	45.6247	IMPDH2
ENSG00000101608	59.8666	54.0774	57.4957	MYL12A
ENSG00000101057	62.5222	42.9671	56.2251	MYBL2
ENSG00000196976	58.6399	45.6301	43.6688	LAGE3
ENSG00000116560	59.9799	60.9355	61.4852	SFPQ
ENSG00000074842	53.7894	59.8955	51.8792	MYDGF
ENSG00000075415	62.5067	54.0867	57.4334	SLC25A3
ENSG00000100300	56.2294	47.274	47.7166	TSPO
ENSG00000167460	65.0999	45.7241	72.1285	TPM4
ENSG00000108828	59.4783	61.3712	53.5862	VAT1
ENSG00000145592	58.7437	60.4769	39.7043	RPL37
ENSG00000119318	61.9417	61.5843	62.9329	RAD23B
ENSG00000112667	52.9787	60.2082	46.0845	DNPH1
ENSG00000061794	56.3857	61.4873	55.0019	MRPS35
ENSG00000110092	54.2606	64.8525	52.0499	CCND1
ENSG00000117691	52.9788	53.689	48.5245	NENF
ENSG00000245910	54.5242	52.2782	44.3682	SNHG6
ENSG00000118418	53.0658	49.1389	63.8056	HMGN3
ENSG00000125166	55.9159	57.5925	54.9637	GOT2
ENSG00000114867	59.3194	60.4652	58.2909	EIF4G1
ENSG00000124767	57.4018	55.4143	57.5749	GLO1
ENSG00000018236	52.7366	69.9014	72.0523	CNTN1
ENSG00000188064	65.3618	71.7393	48.0363	WNT7B
ENSG00000196975	52.6048	59.2123	74.8421	ANXA4
ENSG00000150753	58.735	58.2525	51.9125	CCT5
ENSG00000148834	56.1076	50.6008	52.1159	GSTO1
ENSG00000136240	58.9635	54.2526	59.9048	KDELR2
ENSG00000155876	57.5289	52.3912	56.8681	RRAGA
ENSG00000078668	61.2284	52.5417	56.5389	VDAC3
ENSG00000137673	39.2738	46.1344	79.4274	MMP7
ENSG00000183255	56.3936	55.6141	59.7012	PTTG1IP
ENSG00000124225	54.7983	37.6409	62.9346	PMEPA1
ENSG00000117399	56.6304	49.6168	43.1791	CDC20
ENSG00000160691	56.8847	69.3759	54.9098	SHC1
ENSG00000147955	57.0423	53.9044	50.5065	SIGMAR1
ENSG00000257103	57.7211	61.1535	62.4829	LSM14A
ENSG00000174231	58.5116	65.6466	62.5587	PRPF8
ENSG00000126261	59.0616	57.7499	58.4529	UBA2
ENSG00000187446	61.3513	53.7847	60.9903	CHP1
ENSG00000125520	51.7212	48.9383	44.8475	SLC2A4RG
ENSG00000167747	52.0498	48.5081	44.27	C19orf48
ENSG00000169045	62.2954	59.2072	66.8374	HNRNPH1
ENSG00000169692	53.4712	50.5869	61.7821	AGPAT2
ENSG00000167779	56.0104	52.0857	39.9551	IGFBP6
ENSG00000166197	54.3699	64.0402	51.6521	NOLC1
ENSG00000203950	54.7754	43.9107	55.1554	RTL8A
ENSG00000088986	54.042	46.2828	44.1378	DYNLL1
ENSG00000130175	53.7004	47.5303	47.5661	PRKCSH
ENSG00000235552	48.4222	48.4667	48.1164	RPL6P27
ENSG00000088325	59.7746	48.0346	55.892	TPX2
ENSG00000168496	57.6143	46.3392	58.3426	FEN1
ENSG00000008394	58.4603	47.3757	68.1472	MGST1
ENSG00000165732	54.8668	71.4666	54.0449	DDX21
ENSG00000155115	56.9577	48.2487	45.1246	GTF3C6
ENSG00000183207	54.7825	51.5248	42.755	RUVBL2
ENSG00000163527	50.9149	63.5634	59.7492	STT3B
ENSG00000079462	55.4942	41.3773	50.4116	PAFAH1B3
ENSG00000198668	56.5153	52.4769	55.2695	CALM1
ENSG00000147274	56.6736	51.9677	58.9293	RBMX
ENSG00000124207	57.3436	51.1804	52.3564	CSE1L
ENSG00000143368	56.0706	50.559	48.6765	SF3B4
ENSG00000118785	55.3386	54.9935	44.6377	SPP1
ENSG00000189067	58.4485	56.4018	55.3593	LITAF
ENSG00000009307	56.9005	54.4821	57.1107	CSDE1
ENSG00000090273	52.7688	54.4909	43.6967	NUDC
ENSG00000180340	51.0748	54.392	52.7595	FZD2
ENSG00000175166	56.4664	52.415	50.2028	PSMD2
ENSG00000137547	54.6335	48.3457	48.7284	MRPL15
ENSG00000143549	56.919	53.4953	53.0486	TPM3
ENSG00000102109	35.1093	59.2399	45.7963	PCSK1N
ENSG00000103202	52.0685	53.676	44.348	NME4
ENSG00000179085	62.2565	42.6378	44.5789	DPM3
ENSG00000136068	55.2354	73.2964	47.2968	FLNB
ENSG00000179958	50.2644	44.5829	46.4425	DCTPP1
ENSG00000156261	54.1065	58.3249	47.3898	CCT8
ENSG00000115234	55.2023	46.822	50.5252	SNX17
ENSG00000085733	53.4142	60.0773	50.846	CTTN
ENSG00000137876	52.3405	53.7312	51.4757	RSL24D1
ENSG00000244716	49.2891	61.8395	35.166	BX679664.3
ENSG00000077549	54.8803	49.0698	49.0035	CAPZB
ENSG00000108344	53.9809	55.1022	47.9689	PSMD3
ENSG00000186395	46.0707	63.9875	41.6859	KRT10
ENSG00000124422	56.9855	53.8985	61.1877	USP22
ENSG00000090861	59.3567	55.3562	50.444	AARS
ENSG00000169710	53.6903	56.5228	53.5438	FASN
ENSG00000105223	50.5135	48.9976	47.6497	PLD3
ENSG00000143612	58.3101	32.1888	62.0044	C1orf43
ENSG00000105701	51.0246	43.2992	45.8187	FKBP8
ENSG00000088247	54.4855	54.7956	51.4778	KHSRP
ENSG00000078401	52.1542	54.8081	51.3207	EDN1
ENSG00000089280	60.4806	52.7356	52.5002	FUS
ENSG00000111775	55.5567	41.9276	55.112	COX6A1
ENSG00000170275	49.4088	52.5134	54.1684	CRTAP
ENSG00000188042	55.3341	39.0986	62.3253	ARL4C
ENSG00000107372	54.9701	64.9691	53.729	ZFAND5
ENSG00000165264	53.2495	52.2807	50.6394	NDUFB6
ENSG00000108639	50.8914	56.209	51.9797	SYNGR2
ENSG00000084754	52.1706	48.4599	53.5381	HADHA
ENSG00000165527	50.6367	55.787	45.2583	ARF6
ENSG00000067704	54.0859	59.6686	53.6411	IARS2
ENSG00000182180	53.7073	49.8966	46.0973	MRPS16
ENSG00000175826	50.9911	43.5602	47.3647	CTDNEP1
ENSG00000152661	49.5391	45.3626	61.9584	GJA1
ENSG00000065809	53.0409	53.8677	66.3366	FAM107B
ENSG00000127920	50.1939	41.564	62.1832	GNG11
ENSG00000197858	46.6904	37.3505	52.0133	GPAA1
ENSG00000105722	56.91	54.5767	50.9087	ERF
ENSG00000119986	49.2663	56.1643	46.2939	AVPI1
ENSG00000010256	52.9514	45.0243	45.7392	UQCRC1
ENSG00000277443	47.8148	52.5156	49.3949	MARCKS
ENSG00000172115	51.085	54.6881	45.3331	CYCS
ENSG00000168090	51.5686	48.2508	40.738	COPS6
ENSG00000137409	48.5343	49.24	50.2917	MTCH1
ENSG00000130702	56.2863	51.6868	51.8633	LAMA5
ENSG00000138085	50.7105	44.0428	49.1428	ATRAID
ENSG00000128245	45.6667	45.9057	46.319	YWHAH
ENSG00000172301	48.8915	46.8118	43.1694	COPRS
ENSG00000184076	50.6357	45.6255	42.4161	UQCR10
ENSG00000174903	51.4093	48.758	48.7511	RAB1B
ENSG00000130706	49.9215	49.6134	45.7789	ADRM1
ENSG00000188157	50.7756	44.7121	55.4329	AGRN
ENSG00000159352	50.5985	49.4917	44.31	PSMD4
ENSG00000169230	50.7363	49.0389	40.6965	PRELID1
ENSG00000108829	52.7989	57.7115	47.2694	LRRC59
ENSG00000078369	53.6696	48.7695	52.5089	GNB1
ENSG00000141367	54.2189	57.2552	56.2427	CLTC
ENSG00000163902	50.8157	52.9938	51.1413	RPN1
ENSG00000189043	51.0787	44.6285	48.6228	NDUFA4
ENSG00000199753	32.9957	42.5466	30.0925	SNORD104
ENSG00000178719	46.8572	52.7928	47.0381	GRINA
ENSG00000102393	54.2684	46.5675	52.343	GLA
ENSG00000197879	52.2592	50.6216	50.4246	MYO1C
ENSG00000131467	53.8533	56.248	44.4495	PSME3
ENSG00000026508	47.3912	53.9134	54.523	CD44
ENSG00000205213	51.9306	57.1389	63.2702	LGR4
ENSG00000105887	54.7119	57.4927	56.2448	MTPN
ENSG00000100292	64.27	56.5716	38.6814	HMOX1
ENSG00000197766	47.0752	37.6799	79.5759	CFD
ENSG00000235162	43.3792	40.656	49.6779	C12orf75
ENSG00000166595	45.3642	47.9367	41.3018	CIAO2B
ENSG00000115758	44.0412	55.0946	45.2778	ODC1
ENSG00000172336	50.3347	47.8004	41.2923	POP7
ENSG00000069849	52.7229	49.8719	47.9137	ATP1B3
ENSG00000004059	48.3759	40.0477	48.4577	ARF5
ENSG00000198258	50.0125	46.2948	45.5717	UBL5
ENSG00000165704	49.6002	42.5583	52.0424	HPRT1
ENSG00000176619	48.3734	47.5786	48.355	LMNB2
ENSG00000149136	53.2403	43.8946	43.9751	SSRP1
ENSG00000136205	51.3787	66.8857	47.2091	TNS3
ENSG00000076248	50.1057	44.7326	48.0636	UNG
ENSG00000130520	48.8256	46.0098	40.3778	LSM4
ENSG00000044115	50.4388	45.4163	54.1626	CTNNA1
ENSG00000115129	49.919	44.5545	40.2745	TP53I3
ENSG00000086548	45.2177	81.2425	26.8331	CEACAM6
ENSG00000160209	52.6127	49.3536	51.8455	PDXK
ENSG00000179820	53.0288	33.3427	47.7736	MYADM
ENSG00000262814	47.007	40.606	38.5565	MRPL12
ENSG00000137331	50.514	54.0026	50.059	IER3
ENSG00000243147	50.6278	44.4173	42.5703	MRPL33
ENSG00000180992	46.8518	44.1684	40.7927	MRPL14
ENSG00000170515	50.9145	44.6954	39.5909	PA2G4
ENSG00000266472	48.8884	43.4714	41.496	MRPS21
ENSG00000105401	48.3481	46.6677	40.1337	CDC37
ENSG00000135390	49.0652	44.6207	40.0379	ATP5MC2
ENSG00000106636	47.6838	48.0264	45.471	YKT6
ENSG00000099282	51.433	28.3716	44.7602	TSPAN15
ENSG00000029993	55.7574	37.5737	57.7055	HMGB3
ENSG00000135829	51.5219	54.0992	51.7699	DHX9
ENSG00000168066	51.5834	48.3506	49.1152	SF1
ENSG00000135069	60.3683	35.1962	45.5435	PSAT1
ENSG00000146007	49.9909	47.4827	46.6666	ZMAT2
ENSG00000155368	50.8181	39.1155	44.4971	DBI
ENSG00000128989	53.0353	46.7136	55.8233	ARPP19
ENSG00000105968	51.6144	41.361	52.2135	H2AFV
ENSG00000100380	47.2107	53.407	49.2609	ST13
ENSG00000112335	45.8068	46.4271	50.8076	SNX3
ENSG00000120705	47.3683	49.7708	48.1095	ETF1
ENSG00000133636	62.7554	57.5497	27.2588	NTS
ENSG00000002586	46.5587	47.0719	47.2952	CD99
ENSG00000089685	51.8395	29.5044	43.7893	BIRC5
ENSG00000082641	47.9597	52.5492	44.0446	NFE2L1
ENSG00000168393	50.2684	37.6302	42.3403	DTYMK
ENSG00000087460	46.2465	41.3222	50.2574	GNAS
ENSG00000147224	51.2373	46.3549	47.1685	PRPS1
ENSG00000073008	48.0059	48.3622	46.1289	PVR
ENSG00000198171	49.4254	47.5837	45.4062	DDRGK1
ENSG00000112473	47.9369	44.4492	41.2516	SLC39A7
ENSG00000142627	45.1742	55.2762	40.3018	EPHA2
ENSG00000183291	48.6325	48.6057	45.7042	SELENOF
ENSG00000091136	49.4783	44.3354	50.927	LAMB1
ENSG00000184983	46.1307	43.7351	37.2816	NDUFA6
ENSG00000152082	45.9712	35.7095	46.4237	MZT2B
ENSG00000124795	51.6054	44.1521	53.5764	DEK
ENSG00000104853	47.7529	43.0791	46.2942	CLPTM1
ENSG00000105329	46.2537	48.223	40.4402	TGFB1
ENSG00000108468	46.4002	45.7733	50.7599	CBX1
ENSG00000106367	45.8306	47.2471	40.2718	AP1S1
ENSG00000077348	43.0982	42.572	38.7134	EXOSC5
ENSG00000183011	47.8834	37.3959	37.635	NAA38
ENSG00000141030	48.2309	46.3753	46.6128	COPS3
ENSG00000185686	47.5993	38.3827	45.9501	PRAME
ENSG00000127824	52.0942	32.08	44.3383	TUBA4A
ENSG00000131462	49.4708	41.9407	39.0844	TUBG1
ENSG00000119383	46.4139	38.448	45.8939	PTPA
ENSG00000007520	44.9734	44.2314	39.1157	TSR3
ENSG00000106263	45.2256	48.2723	41.7757	EIF3B
ENSG00000084234	52.9028	30.6524	59.579	APLP2
ENSG00000135916	44.1196	50.8771	47.7476	ITM2C
ENSG00000205544	45.0219	35.9069	40.9219	TMEM256
ENSG00000134107	56.6025	31.7994	49.846	BHLHE40
ENSG00000105568	45.9544	36.2771	47.0645	PPP2R1A
ENSG00000155506	47.9034	54.3273	46.7303	LARP1
ENSG00000167862	45.1438	41.0448	42.3297	MRPL58
ENSG00000163110	48.6112	53.3868	53.347	PDLIM5
ENSG00000112081	47.9277	41.6686	46.3412	SRSF3
ENSG00000079785	50.2874	46.6944	45.0081	DDX1
ENSG00000081154	47.8046	51.1449	45.5392	PCNP
ENSG00000115541	45.9464	40.4113	41.8803	HSPE1
ENSG00000166741	55.2648	39.2736	35.2574	NNMT
ENSG00000141756	42.9132	40.8351	43.1402	FKBP10
ENSG00000103018	54.0943	49.3833	36.6869	CYB5B
ENSG00000168078	53.2917	35.6575	50.8524	PBK
ENSG00000170606	45.2496	49.2098	45.5588	HSPA4
ENSG00000071127	45.4813	45.607	44.961	WDR1
ENSG00000057019	47.12	40.4685	53.4868	DCBLD2
ENSG00000004779	43.397	41.808	41.0547	NDUFAB1
ENSG00000101365	47.0127	43.2593	39.5561	IDH3B
ENSG00000164611	49.2482	34.6629	43.2028	PTTG1
ENSG00000128595	48.3308	54.2865	42.2407	CALU
ENSG00000140391	43.9127	43.5281	50.8027	TSPAN3
ENSG00000103145	50.7714	38.5318	35.9094	HCFC1R1
ENSG00000179715	46.0142	36.5119	43.9252	PCED1B
ENSG00000177733	43.6865	46.2284	43.4179	HNRNPA0
ENSG00000204262	44.9115	72.2716	36.1945	COL5A2
ENSG00000141580	46.2677	50.197	49.1549	WDR45B
ENSG00000138668	45.5287	43.8136	42.5705	HNRNPD
ENSG00000107874	43.4755	40.7119	41.467	CUEDC2
ENSG00000179950	43.3813	43.6134	41.3645	PUF60
ENSG00000122952	49.8842	36.7974	45.8275	ZWINT
ENSG00000131389	53.1454	48.5283	53.0621	SLC6A6
ENSG00000188846	44.9167	46.5561	35.5636	RPL14
ENSG00000072210	49.8942	44.1185	56.2249	ALDH3A2
ENSG00000110108	47.9398	40.2835	46.6117	TMEM109
ENSG00000152291	50.5634	48.7161	41.1619	TGOLN2
ENSG00000116586	39.7782	40.6991	40.5976	LAMTOR2
ENSG00000124193	47.2622	47.1505	46.1529	SRSF6
ENSG00000198856	41.4008	43.8827	43.7071	OSTC
ENSG00000120438	46.4274	52.012	41.9688	TCP1
ENSG00000115307	45.6525	41.6564	43.3973	AUP1
ENSG00000104408	46.1675	45.6208	44.2779	EIF3E
ENSG00000210154	40.3348	57.7021	50.5756	MT-TD
ENSG00000091483	45.9284	43.3676	42.9893	FH
ENSG00000143878	28.2687	24.8727	37.7153	RHOB
ENSG00000120875	43.8021	55.3452	44.8079	DUSP4
ENSG00000140612	41.9783	42.8493	45.6593	SEC11A
ENSG00000282826	47.1645	48.1347	50.033	FRG1CP
ENSG00000077312	43.2732	36.0212	39.9849	SNRPA
ENSG00000000419	43.2052	43.8274	43.3098	DPM1
ENSG00000158716	41.5133	40.1113	35.7462	DUSP23
ENSG00000100650	46.8746	45.2002	45.8381	SRSF5
ENSG00000166913	44.6461	46.1537	44.3982	YWHAB
ENSG00000164104	46.233	36.4564	49.4957	HMGB2
ENSG00000005486	47.2957	42.1612	41.2634	RHBDD2
ENSG00000035862	46.2949	43.9507	46.3777	TIMP2
ENSG00000007080	42.1981	40.3823	34.6504	CCDC124
ENSG00000177885	42.6854	48.8177	44.9947	GRB2
ENSG00000196656	26.5233	96.7314	19.5092	AC004057.1
ENSG00000157483	46.0327	50.0255	47.1248	MYO1E
ENSG00000220842	43.5609	34.1587	42.6332	RPL21P16
ENSG00000173402	50.8624	50.8727	37.2702	DAG1
ENSG00000167552	42.5979	26.7531	50.9814	TUBA1A
ENSG00000145632	35.5895	61.6704	36.4615	PLK2
ENSG00000183283	43.8219	48.0247	45.0446	DAZAP2
ENSG00000124107	39.3588	35.2969	76.3132	SLPI
ENSG00000169903	37.3707	30.6398	52.7924	TM4SF4
ENSG00000100075	42.6147	37.9139	39.359	SLC25A1
ENSG00000095739	41.1889	38.1624	51.5165	BAMBI
ENSG00000100591	41.6591	49.7917	37.8854	AHSA1
ENSG00000196683	41.1386	48.408	32.2358	TOMM7
ENSG00000058262	41.598	46.1166	39.9506	SEC61A1
ENSG00000125971	41.0916	41.874	38.5855	DYNLRB1
ENSG00000089248	40.5255	38.4264	41.7622	ERP29
ENSG00000074696	44.6829	42.6312	49.7493	HACD3
ENSG00000113384	45.8855	45.4068	50.7844	GOLPH3
ENSG00000167863	44.2093	41.7726	38.8513	ATP5PD
ENSG00000131746	51.0473	30.0693	53.6412	TNS4
ENSG00000171530	42.4146	42.93	37.3098	TBCA
ENSG00000109854	45.6242	51.7868	35.412	HTATIP2
ENSG00000164919	43.2927	38.1615	40.9281	COX6C
ENSG00000172380	44.0723	46.6736	48.413	GNG12
ENSG00000148175	40.2757	47.4071	40.3545	STOM
ENSG00000173418	41.9672	44.5084	41.7227	NAA20
ENSG00000166949	43.1817	56.3159	38.3521	SMAD3
ENSG00000168209	44.1906	38.7289	34.2159	DDIT4
ENSG00000008282	43.6826	44.7788	48.1713	SYPL1
ENSG00000179918	44.6763	43.5492	44.5059	SEPHS2
ENSG00000129351	45.2242	42.882	44.7015	ILF3
ENSG00000196531	42.8972	38.0582	39.308	NACA
ENSG00000143384	43.1813	47.0361	46.1365	MCL1
ENSG00000168374	42.6532	46.8186	43.7182	ARF4
ENSG00000188483	39.2573	37.317	34.8862	IER5L
ENSG00000013364	43.9345	39.3989	39.2931	MVP
ENSG00000100442	44.8799	39.2278	43.2933	FKBP3
ENSG00000213593	45.0229	39.4652	40.1373	TMX2
ENSG00000123349	41.6198	37.7353	36.808	PFDN5
ENSG00000178999	41.8703	31.8324	40.4187	AURKB
ENSG00000182871	37.6426	45.616	43.3372	COL18A1
ENSG00000185650	45.9715	38.6713	48.8461	ZFP36L1
ENSG00000101363	46.0951	35.4151	38.7639	MANBAL
ENSG00000104824	45.1523	42.776	42.8191	HNRNPL
ENSG00000134824	49.5152	33.2796	48.1553	FADS2
ENSG00000149923	42.6231	41.0146	23.6331	PPP4C
ENSG00000112118	44.6218	38.3373	44.9444	MCM3
ENSG00000133318	43.3604	41.3811	45.587	RTN3
ENSG00000261236	37.7109	36.8422	33.0518	BOP1
ENSG00000168159	42.2522	41.7191	39.024	RNF187
ENSG00000041357	43.6101	37.1043	40.0766	PSMA4
ENSG00000141698	39.2617	41.4384	43.3987	NT5C3B
ENSG00000205581	46.2183	28.761	47.8005	HMGN1
ENSG00000116649	34.3017	41.1966	30.7357	SRM
ENSG00000206053	41.9096	35.7629	46.3613	JPT2
ENSG00000136997	39.9493	48.9281	38.0901	MYC
ENSG00000167085	42.5113	40.1423	34.2077	PHB
ENSG00000162545	45.4597	35.2702	44.9949	CAMK2N1
ENSG00000167978	46.7639	50.6416	43.5337	SRRM2
ENSG00000127483	45.6859	46.7658	47.1831	HP1BP3
ENSG00000138279	43.9575	42.9464	41.4421	ANXA7
ENSG00000143753	44.5983	31.0148	50.2197	DEGS1
ENSG00000143401	46.5103	35.8915	44.6945	ANP32E
ENSG00000138363	43.2094	40.9074	37.6703	ATIC
ENSG00000135862	44.3922	43.1517	42.0329	LAMC1
ENSG00000112514	40.0134	38.0007	38.5666	CUTA
ENSG00000132967	46.3862	37.9128	41.0932	HMGB1P5
ENSG00000163950	42.7689	37.5205	44.7929	SLBP
ENSG00000164889	42.9264	40.8276	43.0063	SLC4A2
ENSG00000172216	44.7792	36.8331	48.6596	CEBPB
ENSG00000100028	39.0397	38.4287	37.1087	SNRPD3
ENSG00000179051	46.6376	31.6115	44.7293	RCC2
ENSG00000125877	37.7096	38.5314	34.271	ITPA
ENSG00000035141	41.5386	41.9431	35.8847	FAM136A
ENSG00000146374	50.1318	31.6152	49.2504	RSPO3
ENSG00000175416	37.4342	35.1947	36.0106	CLTB
ENSG00000152102	44.9868	43.1598	46.4537	FAM168B
ENSG00000089063	42.855	41.7115	37.5082	TMEM230
ENSG00000275342	38.0318	46.2136	37.9575	PRAG1
ENSG00000089351	45.7156	33.0568	51.3527	GRAMD1A
ENSG00000170348	40.9357	42.1893	42.2806	TMED10
ENSG00000186907	47.9272	47.888	35.5692	RTN4RL2
ENSG00000107833	37.1779	32.5518	28.0727	NPM3
ENSG00000232388	42.0381	36.2951	37.3122	SMIM26
ENSG00000204308	41.389	36.6394	37.5517	RNF5
ENSG00000162909	43.9825	41.0583	38.926	CAPN2
ENSG00000109084	43.8564	21.4712	48.0193	TMEM97
ENSG00000111667	41.737	35.4998	39.2516	USP5
ENSG00000083937	38.1572	49.8462	41.0516	CHMP2B
ENSG00000167767	37.881	35.6674	36.9905	KRT80
ENSG00000196576	39.3165	40.1083	40.4776	PLXNB2
ENSG00000140374	39.9985	39.8977	38.939	ETFA
ENSG00000066322	40.0621	38.449	36.4903	ELOVL1
ENSG00000143727	44.3218	36.6942	39.7341	ACP1
ENSG00000086232	42.2599	39.8294	44.3138	EIF2AK1
ENSG00000137312	38.3771	35.2255	33.1123	FLOT1
ENSG00000225178	37.227	31.516	42.1179	RPSAP58
ENSG00000130202	37.0329	40.1079	39.3867	NECTIN2
ENSG00000175602	32.7738	41.1942	25.1335	CCDC85B
ENSG00000104964	43.8204	39.859	41.4476	AES
ENSG00000225921	40.946	42.8128	34.207	NOL7
ENSG00000065427	39.9066	40.0753	33.7886	KARS
ENSG00000100941	41.398	45.496	42.8358	PNN
ENSG00000198356	42.4024	35.9992	38.5134	ASNA1
ENSG00000111481	46.1821	39.0092	39.2314	COPZ1
ENSG00000100567	42.8463	38.0435	39.5711	PSMA3
ENSG00000077147	40.0116	44.5951	43.3829	TM9SF3
ENSG00000126945	41.6736	37.6619	45.1552	HNRNPH2
ENSG00000177731	38.1712	39.735	35.5285	FLII
ENSG00000181524	37.9749	41.9964	33.5949	RPL24P4
ENSG00000162434	40.8879	45.0888	40.8456	JAK1
ENSG00000125870	39.882	39.3134	35.0411	SNRPB2
ENSG00000170017	39.0449	51.4489	37.6178	ALCAM
ENSG00000087191	38.1868	34.9554	32.8212	PSMC5
ENSG00000112110	41.7058	40.9823	34.2663	MRPL18
ENSG00000123485	47.404	33.2069	42.0329	HJURP
ENSG00000132305	39.2217	38.4265	38.6968	IMMT
ENSG00000063322	41.0483	40.3339	43.135	MED29
ENSG00000170759	42.0332	47.3223	40.1365	KIF5B
ENSG00000168077	36.2412	36.9068	40.8777	SCARA3
ENSG00000131495	38.5144	34.28	38.2801	NDUFA2
ENSG00000188986	37.7878	34.3954	34.7037	NELFB
ENSG00000213178	42.3386	39.5488	26.213	RPL22P1
ENSG00000159202	39.0813	34.3975	42.7277	UBE2Z
ENSG00000158470	43.5865	47.8347	35.0232	B4GALT5
ENSG00000132002	36.8851	43.798	34.8293	DNAJB1
ENSG00000131174	41.0894	32.9542	35.8386	COX7B
ENSG00000178449	36.4926	35.9512	35.3369	COX14
ENSG00000013306	37.307	35.9851	33.1503	SLC25A39
ENSG00000167615	43.81	51.6075	41.1352	LENG8
ENSG00000119013	43.3526	33.8161	33.8691	NDUFB3
ENSG00000207652	38.7205	42.3496	36.72	MIR621
ENSG00000134287	41.3631	39.2596	40.4367	ARF3
ENSG00000101210	28.1877	40.4766	38.6203	EEF1A2
ENSG00000104738	42.6102	35.6199	43.6674	MCM4
ENSG00000184640	39.5535	36.2174	40.0004	2009-09-01
ENSG00000163083	43.0838	42.4345	37.6894	INHBB
ENSG00000115677	41.0601	37.7276	38.7793	HDLBP
ENSG00000072110	39.3019	47.8568	23.2424	ACTN1
ENSG00000141543	38.1307	39.4696	35.996	EIF4A3
ENSG00000114956	37.4036	36.5846	27.5663	DGUOK
ENSG00000168288	41.0964	36.7016	40.4189	MMADHC
ENSG00000171603	40.4581	37.2086	39.2448	CLSTN1
ENSG00000101220	36.9259	36.1162	26.8616	C20orf27
ENSG00000164258	41.3673	30.3502	39.4068	NDUFS4
ENSG00000108774	38.6509	32.9942	35.0173	RAB5C
ENSG00000148229	39.734	33.8579	36.9965	POLE3
ENSG00000117632	40.7003	28.6091	42.1996	STMN1
ENSG00000136026	40.2455	44.7791	26.1977	CKAP4
ENSG00000148672	39.74	38.5957	41.45	GLUD1
ENSG00000163682	36.7142	37.4464	26.451	RPL9
ENSG00000133131	39.534	28.4659	44.4234	MORC4
ENSG00000146072	32.1539	51.4952	33.9011	TNFRSF21
ENSG00000170004	39.7098	36.5238	46.9014	CHD3
ENSG00000130826	39.2488	39.9743	33.7532	DKC1
ENSG00000140859	39.8257	35.2191	39.9442	KIFC3
ENSG00000173486	40.4206	36.8961	31.0656	FKBP2
ENSG00000187837	29.231	48.5258	37.3645	HIST1H1C
ENSG00000122642	43.1672	46.6797	42.482	FKBP9
ENSG00000162191	39.7521	33.9059	35.315	UBXN1
ENSG00000141232	45.7805	47.2928	35.5203	TOB1
ENSG00000108588	41.2037	42.0746	36.5366	CCDC47
ENSG00000185201	37.7964	29.1978	37.1942	IFITM2
ENSG00000117362	38.5725	32.1104	36.6517	APH1A
ENSG00000142864	38.9099	41.7435	37.2824	SERBP1
ENSG00000145860	40.3518	37.6737	44.2098	RNF145
ENSG00000125458	35.9512	33.3115	30.0186	NT5C
ENSG00000184900	38.8763	32.8772	34.7754	SUMO3
ENSG00000063660	38.4152	43.3128	31.2259	GPC1
ENSG00000171222	35.2573	31.8792	33.685	SCAND1
ENSG00000018408	43.0254	36.0188	44.2003	WWTR1
ENSG00000205339	36.6967	47.9526	37.382	IPO7
ENSG00000131508	36.9415	36.0803	36.7391	UBE2D2
ENSG00000054118	39.259	40.8058	39.1859	THRAP3
ENSG00000142949	31.9923	46.6341	40.1279	PTPRF
ENSG00000126461	35.9224	34.7071	34.4443	SCAF1
ENSG00000171223	41.4231	24.0786	46.1072	JUNB
ENSG00000157456	39.2199	28.9281	37.4947	CCNB2
ENSG00000117394	41.5207	36.7464	36.61	SLC2A1
ENSG00000101161	36.7411	39.3691	35.8008	PRPF6
ENSG00000167325	40.072	31.6896	42.5158	RRM1
ENSG00000013588	36.8672	50.5675	25.111	GPRC5A
ENSG00000158526	38.0182	34.7929	33.8533	TSR2
ENSG00000100664	38.6901	43.9223	39.2185	EIF5
ENSG00000135387	39.0788	36.5269	42.4358	CAPRIN1
ENSG00000105058	37.5356	37.455	35.1568	FAM32A
ENSG00000176393	36.8255	32.7073	38.0218	RNPEP
ENSG00000213326	40.9543	34.6891	31.2516	RPS7P11
ENSG00000147164	39.6214	29.5303	39.8914	SNX12
ENSG00000116221	37.2075	33.2532	33.511	MRPL37
ENSG00000172239	37.3768	38.2542	41.6581	PAIP1
ENSG00000124942	38.6291	49.3117	38.3712	AHNAK
ENSG00000224251	42.0789	34.1315	62.0758	AL391427.1
ENSG00000166710	33.8093	37.1644	37.6925	B2M
ENSG00000183978	35.0563	33.7953	32.7005	COA3
ENSG00000116251	37.7	32.7546	35.4694	RPL22
ENSG00000023909	41.4824	38.5519	38.8569	GCLM
ENSG00000161970	38.1283	33.7107	28.8762	RPL26
ENSG00000182944	37.5534	36.6161	37.2982	EWSR1
ENSG00000238840	42.0586	42.2978	59.7971	RF00096
ENSG00000143653	35.2528	34.6009	38.5066	SCCPDH
ENSG00000151465	38.0106	37.9923	31.3836	CDC123
ENSG00000099901	35.6986	33.1491	30.8979	RANBP1
ENSG00000100997	36.289	33.9011	35.3542	ABHD12
ENSG00000105835	36.436	49.1182	38.7564	NAMPT
ENSG00000007255	35.2767	29.996	31.7005	TRAPPC6A
ENSG00000131941	44.7206	35.5933	36.1883	RHPN2
ENSG00000253683	37.4048	32.0085	35.1527	AC027309.2
ENSG00000125844	37.2523	36.7085	35.8942	RRBP1
ENSG00000131981	33.2435	38.3202	28.1035	LGALS3
ENSG00000131475	36.1341	35.6128	33.4401	VPS25
ENSG00000139343	37.2038	32.0494	29.639	SNRPF
ENSG00000150779	38.627	34.3406	29.1265	TIMM8B
ENSG00000106628	37.6615	31.6525	30.9476	POLD2
ENSG00000101412	41.5247	29.8603	39.434	E2F1
ENSG00000173674	39.7085	41.9881	38.0077	EIF1AX
ENSG00000088992	32.7537	33.1851	49.73	TESC
ENSG00000188186	36.4805	32.3788	27.7121	LAMTOR4
ENSG00000010278	39.8929	35.5832	33.7205	CD9
ENSG00000102054	37.7245	35.6921	38.296	RBBP7
ENSG00000156642	36.7603	42.1386	35.3979	NPTN
ENSG00000168894	36.5032	33.5568	29.5992	RNF181
ENSG00000108946	37.2848	38.6246	41.9935	PRKAR1A
ENSG00000224631	39.4684	28.3978	28.7861	RPS27AP16
ENSG00000167635	39.0224	35.3928	38.2714	ZNF146
ENSG00000204592	33.4445	36.405	33.1342	HLA-E
ENSG00000159228	37.238	34.2495	33.7948	CBR1
ENSG00000141552	35.9994	28.8903	31.7909	ANAPC11
ENSG00000174775	35.252	35.0858	29.6566	HRAS
ENSG00000105618	35.8865	31.6575	29.6406	PRPF31
ENSG00000122870	37.7427	33.284	49.2587	BICC1
ENSG00000012660	39.4017	37.6903	39.2462	ELOVL5
ENSG00000176396	40.3869	32.5027	38.8196	EID2
ENSG00000021355	34.4794	28.618	42.364	SERPINB1
ENSG00000123159	32.8134	36.5628	33.3845	GIPC1
ENSG00000214253	33.6161	36.002	29.362	FIS1
ENSG00000176014	36.4397	32.6796	31.3257	TUBB6
ENSG00000130513	26.4745	51.6911	31.7424	GDF15
ENSG00000110917	35.0423	38.4282	36.8123	MLEC
ENSG00000163344	37.4706	26.961	30.7642	PMVK
ENSG00000100991	33.5384	37.998	37.9921	TRPC4AP
ENSG00000170442	42.6918	31.9307	23.0389	KRT86
ENSG00000129625	39.3822	28.4985	42.8876	REEP5
ENSG00000179115	33.0063	37.8775	29.0244	FARSA
ENSG00000111786	35.395	36.3268	32.8964	SRSF9
ENSG00000168002	34.719	29.2789	31.7893	POLR2G
ENSG00000138166	30.0581	54.3787	25.7936	DUSP5
ENSG00000102119	34.5526	32.811	31.0289	EMD
ENSG00000115415	42.087	36.2072	39.4666	STAT1
ENSG00000180891	37.1762	32.6095	36.0672	CUEDC1
ENSG00000179271	34.5499	33.1873	27.7187	GADD45GIP1
ENSG00000087586	40.1071	33.1629	31.8896	AURKA
ENSG00000112697	38.5335	41.0453	36.6202	TMEM30A
ENSG00000179862	28.0266	31.7914	21.6253	CITED4
ENSG00000163435	38.0563	31.6935	35.923	ELF3
ENSG00000160410	35.1721	31.8163	32.1218	SHKBP1
ENSG00000155463	36.4662	35.9522	32.1392	OXA1L
ENSG00000138413	38.2371	37.9414	43.5903	IDH1
ENSG00000164040	36.3075	33.7131	39.7646	PGRMC2
ENSG00000103769	34.8886	32.6642	39.5165	RAB11A
ENSG00000164754	38.8108	34.5317	39.997	RAD21
ENSG00000130433	34.0635	35.1302	31.4126	CACNG6
ENSG00000108179	30.3261	41.2631	29.9349	PPIF
ENSG00000110057	37.2181	36.0818	30.0246	UNC93B1
ENSG00000214022	35.7086	33.7396	35.9893	REPIN1
ENSG00000124214	35.9921	35.2534	37.76	STAU1
ENSG00000115875	34.9738	33.4716	35.6774	SRSF7
ENSG00000055044	35.7171	37.4581	30.701	NOP58
ENSG00000251562	43.6183	44.3345	38.0179	MALAT1
ENSG00000147669	37.6499	32.6028	36.1803	POLR2K
ENSG00000075426	36.7496	37.6831	44.8333	FOSL2
ENSG00000215301	37.8353	41.869	40.6791	DDX3X
ENSG00000132361	33.5053	38.9702	32.1983	CLUH
ENSG00000132470	33.0998	30.9613	34.0048	ITGB4
ENSG00000100353	33.6062	37.3081	30.103	EIF3D
ENSG00000099800	33.8392	32.2508	28.3908	TIMM13
ENSG00000101084	35.6464	35.6768	34.8577	RAB5IF
ENSG00000115216	33.7865	34.5795	35.6079	NRBP1
ENSG00000197324	37.2003	35.2694	32.3568	LRP10
ENSG00000011260	34.3118	37.232	35.4689	UTP18
ENSG00000132591	35.9489	30.7138	31.9916	ERAL1
ENSG00000187735	36.04	37.0054	39.1723	TCEA1
ENSG00000109919	35.3914	31.2821	31.3405	MTCH2
ENSG00000149485	40.5869	31.8441	39.4467	FADS1
ENSG00000108671	36.495	36.6571	32.5703	PSMD11
ENSG00000171298	31.6654	34.2544	35.2185	GAA
ENSG00000118816	32.9055	32.6912	35.1177	CCNI
ENSG00000037241	36.4301	31.0287	28.9919	RPL26L1
ENSG00000167601	32.0488	32.4791	25.2064	AXL
ENSG00000111321	36.1235	34.9436	33.6384	LTBR
ENSG00000187109	35.1865	34.4306	31.4536	NAP1L1
ENSG00000185298	31.7902	32.2976	30.7555	CCDC137
ENSG00000188015	35.1821	22.7707	25.7936	S100A3
ENSG00000106605	35.0585	32.2169	38.3386	BLVRA
ENSG00000179041	32.8101	37.7416	26.61	RRS1
ENSG00000160113	32.7444	30.4031	31.2781	NR2F6
ENSG00000124172	33.3714	31.1072	28.7154	ATP5F1E
ENSG00000269893	29.403	35.5964	21.5645	SNHG8
ENSG00000114686	35.6504	35.5556	33.568	MRPL3
ENSG00000163938	36.7525	36.346	30.603	GNL3
ENSG00000159069	31.2283	31.705	33.4846	FBXW5
ENSG00000105971	33.8536	35.9982	34.3306	CAV2
ENSG00000125753	36.2293	35.6163	34.0476	VASP
ENSG00000148926	27.6178	52.5615	29.735	ADM
ENSG00000125991	31.5209	32.6169	34.4372	ERGIC3
ENSG00000102554	33.2338	41.0323	37.8434	KLF5
ENSG00000113368	36.2281	30.3709	39.5104	LMNB1
ENSG00000131165	34.3341	31.8009	32.443	CHMP1A
ENSG00000126756	36.3503	30.2736	28.3252	UXT
ENSG00000162368	35.5539	32.6024	39.7125	CMPK1
ENSG00000145337	35.6913	27.6141	36.3561	PYURF
ENSG00000109089	37.4056	32.7014	37.9195	CDR2L
ENSG00000210082	31.9685	17.5572	61.3266	MT-RNR2
ENSG00000005075	32.7331	32.5859	29.6642	POLR2J
ENSG00000137575	35.1977	35.8265	34.8287	SDCBP
ENSG00000245532	45.3827	40.1768	35.3873	NEAT1
ENSG00000134013	37.5182	40.1336	26.2214	LOXL2
ENSG00000167641	37.724	32.2824	23.9147	PPP1R14A
ENSG00000150782	34.5784	41.3918	32.3074	IL18
ENSG00000121579	34.4965	36.6308	36.5035	NAA50
ENSG00000168476	35.882	27.9138	35.0782	REEP4
ENSG00000149658	33.8587	35.6023	35.6442	YTHDF1
ENSG00000006712	34.0194	31.2739	32.1936	PAF1
ENSG00000185236	35.0224	31.3693	31.45	RAB11B
ENSG00000138594	35.4678	36.7939	38.3677	TMOD3
ENSG00000141429	33.3714	37.1847	35.953	GALNT1
ENSG00000197157	32.0693	36.5974	32.1692	SND1
ENSG00000158042	35.9463	30.9483	29.3332	MRPL17
ENSG00000166033	29.7707	34.0398	37.2548	HTRA1
ENSG00000265415	41.2607	28.5706	41.3822	AC099850.3
ENSG00000102241	36.5724	35.4103	32.6943	HTATSF1
ENSG00000278845	35.9832	32.5789	32.0213	MRPL45
ENSG00000124762	24.931	43.6626	21.3678	CDKN1A
ENSG00000140350	35.3284	31.3823	32.9941	ANP32A
ENSG00000149480	32.9708	33.6699	33.2365	MTA2
ENSG00000100216	34.1124	33.2493	27.8224	TOMM22
ENSG00000127837	35.7212	34.1306	31.2014	AAMP
ENSG00000176903	37.2873	30.6277	38.9559	PNMA1
ENSG00000110651	30.5932	29.8899	33.2681	CD81
ENSG00000268621	36.9547	44.5742	18.6099	IGFL2-AS1
ENSG00000132182	35.8773	39.8784	33.9995	NUP210
ENSG00000140307	34.4896	35.2342	30.1757	GTF2A2
ENSG00000249353	32.8714	35.0853	28.1243	NPM1P27
ENSG00000185896	31.247	36.1619	30.6895	LAMP1
ENSG00000174851	32.3126	33.79	27.2991	YIF1A
ENSG00000152234	33.7863	30.8616	31.0281	ATP5F1A
ENSG00000156026	31.8536	40.5474	41.6616	MCU
ENSG00000164574	37.595	27.5105	38.873	GALNT10
ENSG00000275993	39.5507	27.6011	42.8819	SIK1B
ENSG00000133030	34.1725	43.4302	34.0731	MPRIP
ENSG00000091542	33.9961	34.2033	32.6664	ALKBH5
ENSG00000124299	33.745	34.3439	33.5269	PEPD
ENSG00000111897	38.6775	31.8124	39.7825	SERINC1
ENSG00000187244	36.5789	22.915	32.4501	BCAM
ENSG00000114346	38.3794	32.8915	34.9058	ECT2
ENSG00000239672	33.3598	26.0846	25.696	NME1
ENSG00000170855	32.9606	36.7505	32.2569	TRIAP1
ENSG00000182628	35.8139	29.2835	34.1128	SKA2
ENSG00000182512	32.6133	31.3554	30.508	GLRX5
ENSG00000173692	36.1308	33.9403	32.5963	PSMD1
ENSG00000181924	33.0682	33.4033	28.6148	COA4
ENSG00000132661	32.7468	27.573	29.1699	NXT1
ENSG00000113643	33.5994	34.4778	30.9256	RARS
ENSG00000092201	37.2851	35.8505	35.2823	SUPT16H
ENSG00000135446	32.6145	25.9947	34.1553	CDK4
ENSG00000146477	34.8278	26.461	47.8557	SLC22A3
ENSG00000128185	31.6483	29.9866	26.4865	DGCR6L
ENSG00000143162	35.1555	39.606	36.0424	CREG1
ENSG00000076003	36.387	30.9841	36.1724	MCM6
ENSG00000164120	30.8933	32.2684	33.4568	HPGD
ENSG00000167193	34.2802	34.606	36.6197	CRK
ENSG00000128311	34.0209	28.3351	34.1783	TST
ENSG00000174307	29.5797	34.4989	25.4812	PHLDA3
ENSG00000116459	34.2968	28.1297	32.531	ATP5PB
ENSG00000086504	32.2808	29.0762	26.6245	MRPL28
ENSG00000100201	33.1318	37.6868	38.443	DDX17
ENSG00000091527	32.1636	34.695	32.269	CDV3
ENSG00000164251	35.4302	29.4704	29.953	F2RL1
ENSG00000177383	33.2654	29.5318	33.3193	MAGEF1
ENSG00000156709	32.0173	32.7458	32.8596	AIFM1
ENSG00000213639	36.6341	29.5955	34.578	PPP1CB
ENSG00000198959	44.7295	24.2312	25.0468	TGM2
ENSG00000116478	31.0076	33.6871	31.7836	HDAC1
ENSG00000180921	31.6146	40.3343	30.7251	FAM83H
ENSG00000187713	31.8473	30.7266	30.7303	TMEM203
ENSG00000137076	34.0009	33.3302	34.4221	TLN1
ENSG00000071859	31.9276	31.2521	29.6085	FAM50A
ENSG00000113583	34.9268	26.76	31.2923	C5orf15
ENSG00000172586	30.0052	29.3271	29.075	CHCHD1
ENSG00000106615	33.2101	33.0718	31.2417	RHEB
ENSG00000155959	35.0697	32.7498	32.6147	VBP1
ENSG00000105976	33.8844	32.2839	36.8087	MET
ENSG00000159840	29.4972	27.357	29.4826	ZYX
ENSG00000106049	31.4439	29.2029	37.9186	HIBADH
ENSG00000151239	33.9413	35.72	33.543	TWF1
ENSG00000116521	34.0348	27.8766	21.4242	SCAMP3
ENSG00000196235	32.7236	33.9161	32.3774	SUPT5H
ENSG00000103260	31.5926	33.5092	28.5974	METRN
ENSG00000062485	32.4869	32.2692	33.83	CS
ENSG00000166582	31.1017	30.2685	31.421	CENPV
ENSG00000237506	30.5562	36.5674	25.9633	RPSAP15
ENSG00000140961	31.0303	28.1458	24.7747	OSGIN1
ENSG00000075223	33.0662	39.1285	34.1418	SEMA3C
ENSG00000116161	32.6009	33.9333	29.3425	CACYBP
ENSG00000123143	32.8531	31.1499	29.0173	PKN1
ENSG00000149357	30.295	31.499	29.6035	LAMTOR1
ENSG00000004478	31.6441	35.3095	22.4324	FKBP4
ENSG00000105698	31.5779	28.9353	30.7575	USF2
ENSG00000171490	31.7235	34.3497	28.5944	RSL1D1
ENSG00000187079	33.8455	44.9331	33.7214	TEAD1
ENSG00000122862	32.273	34.0993	33.5105	SRGN
ENSG00000198176	34.449	33.9044	30.0844	TFDP1
ENSG00000161057	34.573	33.3997	30.7966	PSMC2
ENSG00000125445	32.6039	30.0654	27.6507	MRPS7
ENSG00000133142	34.1398	29.4383	30.6115	TCEAL4
ENSG00000205138	30.2088	32.4612	29.1727	SDHAF1
ENSG00000181222	35.6744	42.4023	29.4107	POLR2A
ENSG00000014641	32.444	30.4013	32.0309	MDH1
ENSG00000068308	31.4071	34.6264	31.4521	OTUD5
ENSG00000225733	36.5814	28.1378	39.8306	FGD5-AS1
ENSG00000100031	32.2392	20.4705	35.2814	GGT1
ENSG00000160256	32.6912	29.3355	25.1742	FAM207A
ENSG00000160710	33.3891	37.6934	33.9443	ADAR
ENSG00000125944	35.1448	34.1424	32.1329	HNRNPR
ENSG00000213741	32.8852	33.2911	18.4402	RPS29
ENSG00000214078	33.1983	18.5532	33.0164	CPNE1
ENSG00000206503	28.9378	31.4346	32.932	HLA-A
ENSG00000108528	30.721	30.4651	27.0596	SLC25A11
ENSG00000115738	29.8532	34.8391	25.5011	ID2
ENSG00000107745	32.0885	31.5406	33.8602	MICU1
ENSG00000162734	31.176	26.2821	33.0003	PEA15
ENSG00000138107	31.7078	24.6325	34.639	ACTR1A
ENSG00000233927	27.6416	31.7689	20.4701	RPS28
ENSG00000099817	32.8251	31.5128	27.9762	POLR2E
ENSG00000184007	35.466	38.8521	34.1342	PTP4A2
ENSG00000128228	26.763	36.09	23.5874	SDF2L1
ENSG00000065833	36.0676	32.3247	37.6204	ME1
ENSG00000141560	32.4813	33.4148	32.6435	FN3KRP
ENSG00000169604	39.4488	30.9519	30.0216	ANTXR1
ENSG00000084090	35.2878	30.6092	29.1108	STARD7
ENSG00000134440	31.8261	33.8398	32.0028	NARS
ENSG00000049245	33.2516	26.6858	35.5907	VAMP3
ENSG00000101447	36.089	26.1296	33.384	FAM83D
ENSG00000102898	29.8997	27.8425	28.321	NUTF2
ENSG00000185641	29.1228	30.4176	22.82	AC034236.1
ENSG00000141349	29.9592	29.7709	28.0833	G6PC3
ENSG00000096092	30.3046	28.6885	32.632	TMEM14A
ENSG00000241494	31.8045	31.516	24.8317	AL355032.1
ENSG00000117519	31.2695	28.1512	40.3384	CNN3
ENSG00000177105	29.8514	24.8839	26.0782	RHOG
ENSG00000213465	28.7985	22.3894	26.1566	ARL2
ENSG00000144746	34.2145	30.7412	31.3811	ARL6IP5
ENSG00000163399	31.3424	29.0702	33.0486	ATP1A1
ENSG00000154723	33.8633	27.9063	27.7126	ATP5PF
ENSG00000105723	29.1791	31.474	32.2159	GSK3A
ENSG00000109079	29.8159	26.2566	41.0659	TNFAIP1
ENSG00000161179	30.2868	31.4801	26.2004	YDJC
ENSG00000182446	33.5107	30.0709	31.6784	NPLOC4
ENSG00000102103	29.8687	28.3197	27.6279	PQBP1
ENSG00000147155	31.8344	27.081	28.8201	EBP
ENSG00000100029	30.1969	32.626	25.9237	PES1
ENSG00000147400	31.3533	28.9823	27.894	CETN2
ENSG00000119689	31.0366	30.3073	33.2576	DLST
ENSG00000153187	33.2131	31.0393	33.932	HNRNPU
ENSG00000111142	32.1595	31.8739	30.775	METAP2
ENSG00000105176	29.6711	33.6018	31.1656	URI1
ENSG00000135506	29.8543	31.8818	30.9383	OS9
ENSG00000140740	31.641	30.773	31.2387	UQCRC2
ENSG00000166797	32.55	30.1331	32.2021	CIAO2A
ENSG00000006282	32.309	26.2988	28.7078	SPATA20
ENSG00000116237	33.3695	28.0274	31.9837	ICMT
ENSG00000148498	27.589	33.5556	29.3196	PARD3
ENSG00000113312	30.8749	30.4427	28.6595	TTC1
ENSG00000119314	34.1179	28.2416	46.4173	PTBP3
ENSG00000113068	32.0884	27.9347	29.8891	PFDN1
ENSG00000184117	30.3115	27.6985	30.6826	NIPSNAP1
ENSG00000198231	31.0278	34.8799	32.1675	DDX42
ENSG00000090487	32.3116	32.8687	28.4869	SPG21
ENSG00000239148	30.1194	34.478	59.4739	RF00096
ENSG00000221926	29.8566	27.543	33.2633	TRIM16
ENSG00000106105	32.2559	29.1933	27.0236	GARS
ENSG00000116285	30.0799	31.9038	37.4333	ERRFI1
ENSG00000068912	32.5804	29.7834	32.5571	ERLEC1
ENSG00000277972	29.4892	30.0899	24.9089	CISD3
ENSG00000178913	31.7684	30.0866	34.2746	TAF7
ENSG00000214063	30.1143	27.534	29.1011	TSPAN4
ENSG00000126067	33.2424	26.502	30.2336	PSMB2
ENSG00000123136	32.123	23.8463	29.4544	DDX39A
ENSG00000078808	30.9619	32.9181	25.1874	SDF4
ENSG00000140564	32.158	25.6368	36.1881	FURIN
ENSG00000162076	30.6691	26.044	29.7933	FLYWCH2
ENSG00000111716	30.1972	23.9619	29.6587	LDHB
ENSG00000141101	29.4298	29.3371	26.9621	NOB1
ENSG00000131724	31.9452	28.9786	29.2626	IL13RA1
ENSG00000110717	29.1393	25.5027	22.9346	NDUFS8
ENSG00000100220	31.9268	27.8865	28.2172	RTCB
ENSG00000196730	30.8379	31.2613	34.8181	DAPK1
ENSG00000106609	30.235	32.6438	32.7449	TMEM248
ENSG00000101000	31.4715	34.7865	21.8748	PROCR
ENSG00000118508	27.6673	32.2023	31.2264	RAB32
ENSG00000156411	31.6611	27.1462	26.4859	ATP5MPL
ENSG00000161677	29.7722	24.9172	25.839	JOSD2
ENSG00000143420	31.2272	26.0683	28.2682	ENSA
ENSG00000182952	32.888	26.3458	33.4736	HMGN4
ENSG00000180879	26.3159	30.0638	27.7136	SSR4
ENSG00000150459	30.2973	30.9453	28.5329	SAP18
ENSG00000077097	32.2675	32.2799	34.1837	TOP2B
ENSG00000105258	34.1836	24.587	22.1552	POLR2I
ENSG00000102181	32.6254	27.1485	33.5662	CD99L2
ENSG00000196363	29.0482	29.4665	26.4522	WDR5
ENSG00000108523	30.723	29.374	26.367	RNF167
ENSG00000148773	34.9309	31.7412	32.8621	MKI67
ENSG00000125841	31.9916	23.9191	27.9071	NRSN2
ENSG00000204175	32.8615	33.5578	29.2275	GPRIN2
ENSG00000226964	29.0517	29.9402	32.6718	RHEBP2
ENSG00000133393	32.9646	29.8354	29.091	FOPNL
ENSG00000099624	27.5881	29.499	25.0102	ATP5F1D
ENSG00000122861	25.3969	26.0408	14.5726	PLAU
ENSG00000107341	30.3768	28.8749	29.4437	UBE2R2
ENSG00000180900	28.8036	29.2791	25.1604	SCRIB
ENSG00000125818	29.663	31.5993	27.2254	PSMF1
ENSG00000171135	28.5916	30.3923	24.0653	JAGN1
ENSG00000185627	29.9871	26.8848	25.413	PSMD13
ENSG00000053372	29.0426	24.1563	25.2421	MRTO4
ENSG00000113407	31.4438	30.466	28.9302	TARS
ENSG00000105197	29.2274	28.7844	26.1071	TIMM50
ENSG00000122359	31.6081	24.3561	29.6829	ANXA11
ENSG00000134419	32.1824	25.0491	25.7717	RPS15A
ENSG00000100603	31.2218	30.6348	29.8203	SNW1
ENSG00000113141	31.7795	28.2951	29.3104	IK
ENSG00000144028	38.9032	17.1253	39.0625	SNRNP200
ENSG00000114978	31.3986	29.4141	32.2086	MOB1A
ENSG00000068120	33.3501	25.7592	25.9727	COASY
ENSG00000149547	28.8773	32.1006	30.2181	EI24
ENSG00000125505	30.6129	21.2608	30.5604	MBOAT7
ENSG00000106976	32.4014	24.8633	34.954	DNM1
ENSG00000173848	28.3526	31.7161	33.4029	NET1
ENSG00000112977	28.97	25.4585	33.294	DAP
ENSG00000186298	30.7849	31.249	28.093	PPP1CC
ENSG00000114354	30.7053	30.3296	30.8948	TFG
ENSG00000165304	32.1493	28.0857	31.765	MELK
ENSG00000176087	29.2892	26.9331	29.0763	SLC35A4
ENSG00000104825	29.9551	26.851	24.5838	NFKBIB
ENSG00000160213	26.4317	27.6556	26.0121	CSTB
ENSG00000204392	31.3978	23.4834	24.149	LSM2
ENSG00000185651	30.8045	27.5786	28.6184	UBE2L3
ENSG00000088298	27.8707	34.0944	23.186	EDEM2
ENSG00000130332	27.6512	23.2194	24.0264	LSM7
ENSG00000143799	31.7547	26.0076	32.1655	PARP1
ENSG00000175203	30.766	25.3802	29.4717	DCTN2
ENSG00000135002	30.0199	24.8625	36.5691	RFK
ENSG00000087087	30.9398	27.4092	27.584	SRRT
ENSG00000120509	30.0008	26.5725	27.4662	PDZD11
ENSG00000180398	30.6161	27.541	32.6328	MCFD2
ENSG00000205531	29.1696	28.1644	31.316	NAP1L4
ENSG00000166295	31.123	23.309	27.4598	ANAPC16
ENSG00000151012	34.757	36.3341	36.4684	SLC7A11
ENSG00000221869	25.1695	28.347	27.6923	CEBPD
ENSG00000131171	28.7898	29.3	34.9474	SH3BGRL
ENSG00000125912	27.9031	27.5491	25.567	NCLN
ENSG00000135018	29.36	33.9494	31.1743	UBQLN1
ENSG00000089289	32.7941	31.2791	28.6518	IGBP1
ENSG00000174243	31.2474	30.7338	32.2876	DDX23
ENSG00000117395	27.7787	32.7241	22.7924	EBNA1BP2
ENSG00000130770	30.3634	28.5981	24.5957	ATP5IF1
ENSG00000132824	30.6021	30.5267	33.6625	SERINC3
ENSG00000099994	40.3207	26.5071	20.0085	SUSD2
ENSG00000010292	31.4993	25.8123	29.6094	NCAPD2
ENSG00000082153	34.366	30.9313	29.8399	BZW1
ENSG00000077152	32.5063	23.3222	25.7103	UBE2T
ENSG00000116871	29.5846	29.812	27.1833	MAP7D1
ENSG00000139168	30.866	28.3335	30.2999	ZCRB1
ENSG00000161013	29.3178	28.1751	26.9592	MGAT4B
ENSG00000104388	29.7189	30.4263	31.2193	RAB2A
ENSG00000122140	26.4077	28.3567	25.9436	MRPS2
ENSG00000130309	26.3082	30.5062	23.6178	COLGALT1
ENSG00000131828	28.4985	27.5143	27.7952	PDHA1
ENSG00000122034	28.0799	26.2283	24.1376	GTF3A
ENSG00000126524	27.7335	29.5326	29.8095	SBDS
ENSG00000184752	29.0502	26.2807	25.8883	NDUFA12
ENSG00000149115	26.2856	31.926	33.2236	TNKS1BP1
ENSG00000140157	31.2703	32.6939	29.1542	NIPA2
ENSG00000204463	29.2518	29.6197	27.8904	BAG6
ENSG00000108055	32.0116	29.227	30.4294	SMC3
ENSG00000102316	27.5332	25.2611	27.4312	MAGED2
ENSG00000205352	29.2499	23.7104	26.2061	PRR13
ENSG00000198561	31.06	31.6915	31.3453	CTNND1
ENSG00000100836	28.212	27.8448	27.0069	PABPN1
ENSG00000169738	25.9568	27.1913	23.6192	DCXR
ENSG00000147592	29.8842	24.4571	34.1732	LACTB2
ENSG00000237190	29.5983	27.1752	27.3546	CDKN2AIPNL
ENSG00000261780	33.2019	22.5253	29.0248	LINC02582
ENSG00000141504	28.5549	25.1188	28.8339	SAT2
ENSG00000108960	27.9662	25.8923	42.9367	MMD
ENSG00000256393	27.2981	21.8188	26.4549	RPL41P5
ENSG00000105048	32.3654	19.7501	17.0294	TNNT1
ENSG00000164182	29.0274	28.9594	24.2211	NDUFAF2
ENSG00000167775	26.0247	24.6024	21.7873	CD320
ENSG00000270170	27.4009	23.431	26.3649	NCBP2-AS2
ENSG00000100348	27.1988	26.2659	23.4868	TXN2
ENSG00000136295	29.2174	28.7701	25.1034	TTYH3
ENSG00000113575	29.8415	27.2237	26.9585	PPP2CA
ENSG00000103035	29.5693	28.882	28.8844	PSMD7
ENSG00000234741	24.6689	28.1873	20.9559	GAS5
ENSG00000170892	28.7428	25.2253	25.864	TSEN34
ENSG00000167792	27.2256	24.9224	24.7887	NDUFV1
ENSG00000136271	27.9539	28.5992	24.6332	DDX56
ENSG00000167645	28.4485	23.6444	25.5001	YIF1B
ENSG00000177410	26.0813	26.4085	26.8707	ZFAS1
ENSG00000125826	28.5466	25.9514	26.7721	RBCK1
ENSG00000110880	27.6745	26.6188	29.1487	CORO1C
ENSG00000123179	29.4968	26.1898	27.4271	EBPL
ENSG00000129083	30.631	28.6906	30.9999	COPB1
ENSG00000096746	30.1984	27.2488	31.5959	HNRNPH3
ENSG00000232112	28.3896	26.5631	26.3823	TMA7
ENSG00000132388	30.3564	26.923	30.6958	UBE2G1
ENSG00000070961	27.6798	33.1361	34.5073	ATP2B1
ENSG00000125651	30.6538	28.9617	26.9129	GTF2F1
ENSG00000153786	28.9206	30.1586	26.434	ZDHHC7
ENSG00000139921	30.4338	30.073	27.3186	TMX1
ENSG00000129250	28.9595	29.3837	28.4892	KIF1C
ENSG00000101843	31.8035	26.2612	28.7761	PSMD10
ENSG00000129103	27.3682	26.4439	26.6154	SUMF2
ENSG00000100129	28.1252	30.5146	29.6402	EIF3L
ENSG00000086475	28.7004	28.0993	33.8231	SEPHS1
ENSG00000204568	28.8636	26.1409	24.2725	MRPS18B
ENSG00000086065	30.8191	28.6216	27.3944	CHMP5
ENSG00000115524	30.1621	31.602	32.2842	SF3B1
ENSG00000250479	25.0235	27.4606	18.9659	CHCHD10
ENSG00000147677	27.4566	28.7142	26.5192	EIF3H
ENSG00000176978	26.2221	28.0124	26.2204	DPP7
ENSG00000246705	28.7228	20.1013	23.6979	H2AFJ
ENSG00000086289	35.3582	9.65618	34.0132	EPDR1
ENSG00000171202	30.6255	25.7548	25.5456	TMEM126A
ENSG00000049449	27.2964	26.7768	27.4396	RCN1
ENSG00000196305	30.5057	30.2704	27.6953	IARS
ENSG00000176485	24.6577	33.8322	22.2948	PLA2G16
ENSG00000134248	28.7292	27.0222	27.5074	LAMTOR5
ENSG00000137161	27.5727	28.6626	25.5877	CNPY3
ENSG00000162878	25.083	14.9591	41.1492	PKDCC
ENSG00000099804	25.9053	26.8016	26.3868	CDC34
ENSG00000155366	27.4879	20.2335	26.1052	RHOC
ENSG00000135677	28.8586	32.341	33.2955	GNS
ENSG00000134291	28.0092	23.018	28.6389	TMEM106C
ENSG00000132383	30.4904	26.7444	27.0288	RPA1
ENSG00000140284	27.3437	40.4748	28.4447	SLC27A2
ENSG00000253729	30.808	34.4689	31.6766	PRKDC
ENSG00000126698	29.8784	26.4852	27.3	DNAJC8
ENSG00000260025	25.2426	23.8953	24.666	AC009414.2
ENSG00000182087	29.5982	28.6975	24.8487	TMEM259
ENSG00000163811	29.247	32.7942	27.053	WDR43
ENSG00000102978	28.7613	26.1327	29.1541	POLR2C
ENSG00000079999	27.1267	28.558	25.7067	KEAP1
ENSG00000099849	26.082	23.4663	29.3265	RASSF7
ENSG00000111726	28.3991	31.11	25.8617	CMAS
ENSG00000163584	25.9419	19.5315	17.3362	RPL22L1
ENSG00000118363	33.245	21.8456	31.9752	SPCS2
ENSG00000099250	31.5818	28.9462	31.8446	NRP1
ENSG00000182054	27.2655	23.8218	29.7442	IDH2
ENSG00000136045	29.1498	27.3519	25.5604	PWP1
ENSG00000114850	27.7902	30.2627	25.6802	SSR3
ENSG00000166851	29.2276	25.524	23.2377	PLK1
ENSG00000169217	27.2222	28.1915	25.1692	CD2BP2
ENSG00000163466	28.8184	23.5794	26.5653	ARPC2
ENSG00000133398	27.6043	26.6042	26.4338	MED10
ENSG00000128050	31.1008	27.0739	24.3341	PAICS
ENSG00000120306	26.3628	25.7605	25.9459	CYSTM1
ENSG00000158864	28.4036	27.2685	26.501	NDUFS2
ENSG00000266412	29.2322	26.7836	32.6609	NCOA4
ENSG00000170142	27.4366	24.3444	32.0671	UBE2E1
ENSG00000125966	23.3671	34.497	29.5393	MMP24
ENSG00000196498	30.8648	27.0823	28.1868	NCOR2
ENSG00000120889	27.8259	34.4153	20.1694	TNFRSF10B
ENSG00000112972	26.9631	32.3639	28.4614	HMGCS1
ENSG00000273760	35.7832	27.4144	31.123	AC245041.1
ENSG00000151929	31.0573	29.5312	27.3554	BAG3
ENSG00000241553	25.1463	22.6412	24.9381	ARPC4
ENSG00000129255	26.9178	28.1331	25.0179	MPDU1
ENSG00000148334	25.6031	31.516	22.1807	PTGES2
ENSG00000099622	28.4042	25.2405	25.0321	CIRBP
ENSG00000136463	26.6731	27.956	25.1993	TACO1
ENSG00000178605	28.7957	19.3785	25.5992	GTPBP6
ENSG00000100911	26.4774	25.4451	24.471	PSME2
ENSG00000137168	28.5123	24.8907	25.4848	PPIL1
ENSG00000122958	28.0107	29.16	30.4603	VPS26A
ENSG00000138180	30.8704	27.214	27.3891	CEP55
ENSG00000161714	25.1338	28.6169	27.0246	PLCD3
ENSG00000138160	30.4974	24.6389	31.1363	KIF11
ENSG00000128463	28.5216	27.3742	26.0018	EMC4
ENSG00000148362	24.9482	26.9396	23.4601	PAXX
ENSG00000069399	32.4601	19.0583	26.9048	BCL3
ENSG00000105355	29.1996	28.0317	25.1853	PLIN3
ENSG00000116489	29.78	30.379	27.6255	CAPZA1
ENSG00000126803	29.9732	32.9208	24.4898	HSPA2
ENSG00000145919	24.2859	28.1348	24.4131	BOD1
ENSG00000236698	25.8016	31.516	30.2407	EIF1AXP1
ENSG00000042493	27.9769	19.2215	23.6631	CAPG
ENSG00000139726	26.6126	28.991	27.7098	DENR
ENSG00000100528	28.9211	22.4785	31.7662	CNIH1
ENSG00000106554	27.3721	25.5677	25.1314	CHCHD3
ENSG00000168710	30.5694	26.9147	32.0591	AHCYL1
ENSG00000112308	28.6076	29.1489	29.2418	C6orf62
ENSG00000197063	28.8505	29.1251	29.7795	MAFG
ENSG00000116857	25.737	24.6453	28.6815	TMEM9
ENSG00000099284	25.8638	26.6692	27.8562	H2AFY2
ENSG00000177106	26.0477	24.812	25.6591	EPS8L2
ENSG00000183648	29.2954	25.5484	21.4281	NDUFB1
ENSG00000108604	25.3029	26.5742	24.8679	SMARCD2
ENSG00000014216	27.2352	28.8789	26.5688	CAPN1
ENSG00000140575	29.5376	27.5079	31.1528	IQGAP1
ENSG00000143553	26.1318	24.5555	26.7569	SNAPIN
ENSG00000159176	27.894	21.1629	25.8402	CSRP1
ENSG00000148110	31.2884	27.5673	29.5959	MFSD14B
ENSG00000105341	26.8711	25.5524	24.9242	DMAC2
ENSG00000170604	27.4186	26.7161	24.9821	IRF2BP1
ENSG00000167797	24.1487	23.3443	22.9106	CDK2AP2
ENSG00000139579	27.4979	22.3582	24.0337	NABP2
ENSG00000128641	25.6064	33.25	30.6061	MYO1B
ENSG00000049656	25.428	30.4754	23.1435	CLPTM1L
ENSG00000101166	28.5366	24.566	26.3538	PRELID3B
ENSG00000164054	27.1751	22.2078	27.1725	SHISA5
ENSG00000108861	26.3755	31.7204	26.924	DUSP3
ENSG00000123684	28.3946	29.324	31.6984	LPGAT1
ENSG00000136193	27.2787	32.84	28.2992	SCRN1
ENSG00000101911	28.0416	22.42	30.5819	PRPS2
ENSG00000274523	25.424	25.327	24.2096	RCC1L
ENSG00000117335	25.7696	27.562	37.3317	CD46
ENSG00000183726	26.9027	28.7526	29.5882	TMEM50A
ENSG00000204174	27.731	36.5189	30.2859	NPY4R
ENSG00000177732	26.5562	27.5884	24.2151	SOX12
ENSG00000100526	30.9194	15.6035	27.0673	CDKN3
ENSG00000119673	27.3571	26.4719	27.7194	ACOT2
ENSG00000160877	28.6357	27.6628	22.9263	NACC1
ENSG00000174744	26.1265	25.6867	22.5377	BRMS1
ENSG00000116016	31.0132	20.1151	33.9875	EPAS1
ENSG00000198517	28.4794	32.5022	27.0877	MAFK
ENSG00000171159	22.5611	28.3872	24.8572	C9orf16
ENSG00000147649	28.59	28.2712	31.7627	MTDH
ENSG00000172428	26.1066	25.9207	21.0624	COPS9
ENSG00000130638	26.4948	28.7037	22.5805	ATXN10
ENSG00000144043	27.2023	26.2116	26.621	TEX261
ENSG00000149792	27.594	25.617	26.3239	MRPL49
ENSG00000142871	20.8743	35.47	17.0381	CYR61
ENSG00000086666	26.3892	27.5039	26.5794	ZFAND6
ENSG00000110711	25.9225	24.473	22.8053	AIP
ENSG00000159111	25.7089	27.2116	23.7654	MRPL10
ENSG00000170312	29.0108	22.1759	30.0739	CDK1
ENSG00000087365	27.309	26.1636	24.3145	SF3B2
ENSG00000188985	30.666	24.4404	32.838	DHFRP1
ENSG00000174238	26.5236	25.4058	30.2201	PITPNA
ENSG00000204272	26.4484	26.6972	25.9648	NBDY
ENSG00000143862	24.8146	25.2288	27.1213	ARL8A
ENSG00000055130	27.0362	27.6609	27.4075	CUL1
ENSG00000136450	28.2445	24.9392	27.7628	SRSF1
ENSG00000071553	24.6431	30.2771	23.0614	ATP6AP1
ENSG00000153113	25.1852	32.8123	27.8422	CAST
ENSG00000156599	28.3913	26.1231	27.9521	ZDHHC5
ENSG00000102038	27.9746	30.0352	28.6037	SMARCA1
ENSG00000123064	25.0499	26.2416	23.2774	DDX54
ENSG00000203760	26.8284	21.4666	25.3069	CENPW
ENSG00000102178	26.2229	28.3105	23.0475	UBL4A
ENSG00000229119	24.5895	23.3966	16.9043	AC026403.1
ENSG00000101150	25.8635	25.8426	25.6434	TPD52L2
ENSG00000185567	30.2809	32.8735	27.4274	AHNAK2
ENSG00000180198	25.1454	25.473	25.1434	RCC1
ENSG00000134108	27.7833	25.4878	28.3109	ARL8B
ENSG00000064726	27.2853	26.0126	30.3575	BTBD1
ENSG00000134375	23.9566	28.5555	24.0706	TIMM17A
ENSG00000009954	28.25	27.1325	28.2877	BAZ1B
ENSG00000136628	27.2489	29.2578	21.9442	EPRS
ENSG00000095139	27.9588	26.3363	29.0849	ARCN1
ENSG00000138757	27.367	30.9127	26.4112	G3BP2
ENSG00000105063	26.7858	27.1953	26.8071	PPP6R1
ENSG00000138095	26.098	32.1764	26.5467	LRPPRC
ENSG00000179295	27.9493	30.8362	30.2143	PTPN11
ENSG00000087077	22.063	23.637	23.305	TRIP6
ENSG00000169020	27.3355	22.5306	19.3452	ATP5ME
ENSG00000100401	24.8264	23.584	22.0252	RANGAP1
ENSG00000006625	26.2363	20.1588	26.0304	GGCT
ENSG00000113580	25.9493	27.4047	34.0511	NR3C1
ENSG00000117298	29.3515	23.2792	26.0585	ECE1
ENSG00000131016	27.0678	36.8847	23.8578	AKAP12
ENSG00000089006	27.6215	23.3547	25.1784	SNX5
ENSG00000273841	25.3057	24.967	27.2082	TAF9
ENSG00000119396	25.0628	26.5807	29.0957	RAB14
ENSG00000107175	27.4603	25.1151	23.7424	CREB3
ENSG00000108312	27.8009	24.0866	26.3726	UBTF
ENSG00000157593	25.0012	27.2081	21.9767	SLC35B2
ENSG00000242265	29.0482	24.1353	29.1394	PEG10
ENSG00000122203	26.3514	28.6048	26.5531	KIAA1191
ENSG00000198937	28.9762	16.3435	22.8489	CCDC167
ENSG00000278771	32.8301	21.1864	16.9657	RN7SL3
ENSG00000001084	26.5763	32.4674	27.854	GCLC
ENSG00000134970	26.3763	29.4279	27.4451	TMED7
ENSG00000123983	27.4905	25.3608	25.7817	ACSL3
ENSG00000167700	25.973	26.8137	18.653	MFSD3
ENSG00000172053	28.7148	23.4462	18.9471	QARS
ENSG00000168264	25.4854	19.9143	30.2217	IRF2BP2
ENSG00000169727	25.9982	22.3582	22.5388	GPS1
ENSG00000164687	25.8027	24.6726	19.7871	FABP5
ENSG00000117868	26.632	31.4161	27.9751	ESYT2
ENSG00000130811	23.8419	25.3728	21.063	EIF3G
ENSG00000166181	27.1036	22.8594	28.9121	API5
ENSG00000136758	26.3718	29.1958	26.5086	YME1L1
ENSG00000065054	25.2623	22.5051	25.9873	SLC9A3R2
ENSG00000132382	24.0632	30.5989	20.7773	MYBBP1A
ENSG00000152518	23.7567	28.6126	30.1018	ZFP36L2
ENSG00000140416	27.4956	19.8884	22.5129	TPM1
ENSG00000113758	23.3849	24.6482	26.3781	DBN1
ENSG00000143641	23.7191	32.0106	22.6522	GALNT2
ENSG00000185262	25.8668	19.6515	25.5735	UBALD2
ENSG00000055070	25.704	22.3872	25.0129	SZRD1
ENSG00000196365	25.8407	24.7573	23.8491	LONP1
ENSG00000174547	23.9362	21.8589	19.9793	MRPL11
ENSG00000059573	23.1426	24.9802	25.136	ALDH18A1
ENSG00000110719	26.8116	21.9656	25.1326	TCIRG1
ENSG00000111237	27.2663	25.3375	26.0801	VPS29
ENSG00000068323	25.6238	23.4549	27.1205	TFE3
ENSG00000138385	27.9014	24.9638	25.543	SSB
ENSG00000172893	24.4555	26.9326	20.9779	DHCR7
ENSG00000111678	24.2592	19.1347	26.422	C12orf57
ENSG00000178252	27.3117	26.2574	25.7741	WDR6
ENSG00000164897	22.6254	23.1065	19.3827	TMUB1
ENSG00000128951	25.7947	21.3981	26.3037	DUT
ENSG00000159346	23.8936	29.1077	25.2577	ADIPOR1
ENSG00000104969	24.0499	23.1706	21.6699	SGTA
ENSG00000175215	29.8288	18.7637	34.6237	CTDSP2
ENSG00000171302	24.0076	29.053	21.4606	CANT1
ENSG00000011426	27.463	23.1809	29.0528	ANLN
ENSG00000089327	22.3913	21.023	20.3384	FXYD5
ENSG00000155254	24.0949	27.5893	20.4069	MARVELD1
ENSG00000116679	23.322	28.3322	24.6637	IVNS1ABP
ENSG00000181789	25.7068	25.5974	24.2294	COPG1
ENSG00000242299	22.1723	26.6753	16.8585	AC073861.1
ENSG00000197965	24.8268	24.3894	26.9344	MPZL1
ENSG00000100504	25.3706	22.3857	22.4713	PYGL
ENSG00000072274	26.9787	29.7658	23.2797	TFRC
ENSG00000130731	24.8087	22.8104	18.0414	METTL26
ENSG00000198900	25.3048	28.4049	25.5773	TOP1
ENSG00000104131	24.4773	28.7639	23.3582	EIF3J
ENSG00000205937	25.4078	23.0972	25.1514	RNPS1
ENSG00000073060	22.4758	24.1653	24.3019	SCARB1
ENSG00000203485	25.9903	25.346	23.7057	INF2
ENSG00000129422	29.5714	17.6067	38.4434	MTUS1
ENSG00000001036	23.7105	27.64	24.9655	FUCA2
ENSG00000204634	29.8527	23.6997	29.3724	TBC1D8
ENSG00000247596	24.0989	20.2418	24.5114	TWF2
ENSG00000204237	23.0293	25.5871	20.0706	OXLD1
ENSG00000104915	26.6046	22.3472	24.1037	STX10
ENSG00000126934	22.5246	23.9891	21.1005	MAP2K2
ENSG00000180817	24.5735	21.6577	23.6852	PPA1
ENSG00000100906	25.2152	28.1094	21.1595	NFKBIA
ENSG00000111602	27.2498	23.0439	27.3541	TIMELESS
ENSG00000087842	24.6388	23.3735	23.8221	PIR
ENSG00000100908	25.135	19.3204	18.9499	EMC9
ENSG00000113845	24.8129	24.6414	21.5419	TIMMDC1
ENSG00000004799	22.0575	27.7326	35.122	PDK4
ENSG00000134825	24.2672	21.9883	20.3456	TMEM258
ENSG00000131236	27.0715	25.8433	26.1835	CAP1
ENSG00000120802	27.1602	24.7951	27.9458	TMPO
ENSG00000172340	26.2551	25.5647	26.5448	SUCLG2
ENSG00000168061	23.8285	21.8762	19.481	SAC3D1
ENSG00000167770	25.8561	23.5573	22.1714	OTUB1
ENSG00000109099	27.0052	24.8255	24.1631	PMP22
ENSG00000126768	22.8479	23.9691	19.2965	TIMM17B
ENSG00000111737	23.2667	24.0954	23.5255	RAB35
ENSG00000102390	25.7221	22.6726	21.8705	PBDC1
ENSG00000125970	24.0321	20.5821	21.446	RALY
ENSG00000114270	26.4107	18.6133	29.1229	COL7A1
ENSG00000115648	25.7388	22.5738	21.7464	MLPH
ENSG00000163545	23.9859	31.6122	21.251	NUAK2
ENSG00000138029	24.0481	24.2997	25.7433	HADHB
ENSG00000003056	24.3364	27.3231	25.8823	M6PR
ENSG00000007168	26.4395	21.5924	29.0668	PAFAH1B1
ENSG00000023191	22.7771	23.5665	21.3139	RNH1
ENSG00000140264	24.7912	21.3496	22.4162	SERF2
ENSG00000109062	25.1454	26.0977	21.931	SLC9A3R1
ENSG00000091129	21.4649	36.0167	25.931	NRCAM
ENSG00000100297	25.7561	18.8826	25.3085	MCM5
ENSG00000100138	22.7373	22.9916	21.2452	SNU13
ENSG00000113719	28.3092	20.7298	20.1097	ERGIC1
ENSG00000148308	24.766	23.2553	21.9614	GTF3C5
ENSG00000090971	21.7735	23.8228	20.7096	NAT14
ENSG00000242485	24.4649	23.4335	19.2126	MRPL20
ENSG00000170779	24.2987	22.1415	25.8312	CDCA4
ENSG00000106028	25.3086	23.0968	22.3737	SSBP1
ENSG00000173511	24.0593	23.7441	21.5364	VEGFB
ENSG00000240376	20.7698	31.7916	14.8993	AC010343.1
ENSG00000119655	23.8012	17.1452	26.2564	NPC2
ENSG00000105011	24.2316	17.1327	24.2934	ASF1B
ENSG00000233913	22.101	22.4277	20.7282	RPL10P9
ENSG00000103342	24.8005	25.6475	24.1915	GSPT1
ENSG00000131116	23.5389	21.605	24.3677	ZNF428
ENSG00000135316	24.42	23.9971	26.4799	SYNCRIP
ENSG00000049860	21.1534	25.8622	23.9593	HEXB
ENSG00000108592	23.2377	25.2969	22.0638	FTSJ3
ENSG00000119705	24.8001	23.646	16.9768	SLIRP
ENSG00000065548	25.245	25.944	23.3174	ZC3H15
ENSG00000168610	24.6423	27.8376	25.2218	STAT3
ENSG00000079616	25.2506	22.1131	22.7608	KIF22
ENSG00000137106	21.5455	21.3145	22.6964	GRHPR
ENSG00000133027	25.3462	18.3874	21.8695	PEMT
ENSG00000127337	28.2353	22.258	19.6135	YEATS4
ENSG00000129515	25.8118	23.3664	24.5264	SNX6
ENSG00000103591	23.9526	23.3842	24.4948	AAGAB
ENSG00000173545	23.5779	24.8196	21.5073	ZNF622
ENSG00000117748	23.6482	20.9795	23.8474	RPA2
ENSG00000104331	24.5219	30.2793	24.0138	IMPAD1
ENSG00000105427	24.9571	17.2476	21.0312	CNFN
ENSG00000275700	23.0667	24.2086	22.6254	AATF
ENSG00000184967	21.8419	21.3187	18.3271	NOC4L
ENSG00000211450	20.5105	20.6119	18.3893	SELENOH
ENSG00000108848	24.1966	28.1231	26.5551	LUC7L3
ENSG00000101152	21.6657	24.3836	25.8082	DNAJC5
ENSG00000138495	24.4914	21.6999	22.8405	COX17
ENSG00000116005	24.9857	28.3725	27.7489	PCYOX1
ENSG00000233762	23.1712	25.0648	15.1953	AC007969.1
ENSG00000101871	26.6931	22.3681	29.1282	MID1
ENSG00000134001	24.5106	27.1966	23.4992	EIF2S1
ENSG00000136485	24.3045	24.5825	26.4997	DCAF7
ENSG00000103512	22.7549	25.9321	20.4271	NOMO1
ENSG00000082898	25.6334	26.5805	25.4161	XPO1
ENSG00000049541	25.5937	19.8846	22.671	RFC2
ENSG00000088367	25.8264	25.0542	26.0895	EPB41L1
ENSG00000137692	22.4601	24.2766	21.3176	DCUN1D5
ENSG00000065911	25.6106	24.6174	20.3206	MTHFD2
ENSG00000178988	24.8484	19.6035	26.8584	MRFAP1L1
ENSG00000048828	25.5138	24.8445	25.3735	FAM120A
ENSG00000167106	26.6704	25.1017	20.0992	FAM102A
ENSG00000247077	23.3136	26.173	22.1691	PGAM5
ENSG00000040633	23.2899	24.6987	22.7072	PHF23
ENSG00000108784	23.8952	22.5826	20.4786	NAGLU
ENSG00000111676	27.1539	25.6523	26.4688	ATN1
ENSG00000183617	22.3442	21.3511	19.9302	MRPL54
ENSG00000100258	23.0904	21.3151	22.7615	LMF2
ENSG00000080608	21.2375	25.7065	19.9939	PUM3
ENSG00000179195	25.416	23.473	30.0111	ZNF664
ENSG00000153815	25.4624	24.8844	22.1928	CMIP
ENSG00000167969	23.1108	19.8218	21.7073	ECI1
ENSG00000137563	29.8628	20.8429	20.5195	GGH
ENSG00000129235	23.681	21.3133	20.6312	TXNDC17
ENSG00000145386	28.0277	21.7785	27.6557	CCNA2
ENSG00000157020	23.2531	23.4287	21.6604	SEC13
ENSG00000110696	23.5088	24.0866	25.9819	C11orf58
ENSG00000147684	21.5866	20.4133	22.3532	NDUFB9
ENSG00000154518	24.8737	21.8032	19.9475	ATP5MC3
ENSG00000149100	21.8487	23.8279	22.0444	EIF3M
ENSG00000146834	23.4368	24.7567	20.0365	MEPCE
ENSG00000125304	23.173	23.3803	28.1173	TM9SF2
ENSG00000184207	22.1007	22.0335	19.0118	PGP
ENSG00000157637	22.8947	26.3573	23.7455	SLC38A10
ENSG00000111371	24.8425	25.0602	28.6867	SLC38A1
ENSG00000171421	24.6203	24.417	20.1377	MRPL36
ENSG00000165650	24.2554	27.4621	31.5513	PDZD8
ENSG00000179604	26.1784	21.8384	25.0792	CDC42EP4
ENSG00000124766	21.2698	23.5239	35.8783	SOX4
ENSG00000074527	21.8994	36.9477	16.3351	NTN4
ENSG00000145555	27.5856	24.9456	27.3428	MYO10
ENSG00000146540	20.6015	21.574	17.8681	C7orf50
ENSG00000115306	25.4148	28.044	25.1212	SPTBN1
ENSG00000109111	24.2768	25.5689	24.5104	SUPT6H
ENSG00000108819	22.8222	26.9367	20.9345	PPP1R9B
ENSG00000141551	22.5753	23.0023	26.0923	CSNK1D
ENSG00000172037	24.0085	22.0153	22.6124	LAMB2
ENSG00000139645	23.8138	24.1301	24.4191	ANKRD52
ENSG00000129187	22.678	24.5645	23.2311	DCTD
ENSG00000167699	22.9236	20.4941	24.8284	GLOD4
ENSG00000143575	21.9716	21.564	20.6668	HAX1
ENSG00000137124	22.1796	26.1318	19.6211	ALDH1B1
ENSG00000197894	24.5414	21.9757	26.1593	ADH5
ENSG00000160007	25.3634	24.1016	27.3342	ARHGAP35
ENSG00000140297	21.3803	25.8748	21.5843	GCNT3
ENSG00000011028	24.7099	18.6477	25.7622	MRC2
ENSG00000175567	22.2644	20.4022	15.0469	UCP2
ENSG00000130635	21.5554	21.4083	29.4574	COL5A1
ENSG00000131507	23.9036	24.4061	25.4553	NDFIP1
ENSG00000077044	27.9929	19.7398	29.4383	DGKD
ENSG00000143924	21.4539	23.0006	28.452	EML4
ENSG00000182809	21.2863	15.012	20.8414	CRIP2
ENSG00000182199	24.0718	17.1488	21.0059	SHMT2
ENSG00000097007	23.4498	25.4072	26.7964	ABL1
ENSG00000242071	14.5528	26.7945	18.7843	RPL7AP6
ENSG00000127948	24.7581	22.2293	23.3304	POR
ENSG00000119929	25.658	22.6423	18.6144	CUTC
ENSG00000004961	20.9888	26.6435	22.4796	HCCS
ENSG00000137807	26.1997	22.2136	22.9263	KIF23
ENSG00000090266	23.3722	20.5914	20.7454	NDUFB2
ENSG00000065268	21.3135	18.5125	20.4277	WDR18
ENSG00000136448	24.2	24.3494	21.2465	NMT1
ENSG00000101003	23.6069	20.5458	26.081	GINS1
ENSG00000198752	23.3864	27.3645	24.9487	CDC42BPB
ENSG00000204469	23.6291	23.6552	23.0864	PRRC2A
ENSG00000154978	24.7591	18.9043	24.6443	VOPP1
ENSG00000169047	20.8347	34.6398	24.0408	IRS1
ENSG00000125378	17.541	23.6984	24.7725	BMP4
ENSG00000175467	23.3331	23.6315	19.7494	SART1
ENSG00000164823	23.726	31.2708	20.1887	OSGIN2
ENSG00000232024	18.8424	26.9333	26.6855	LSM12P1
ENSG00000185088	22.4118	21.0239	18.247	RPS27L
ENSG00000035403	23.0288	23.8073	25.0355	VCL
ENSG00000152952	25.4596	24.7005	25.2448	PLOD2
ENSG00000143418	23.3211	22.9855	26.8451	CERS2
ENSG00000196821	23.0681	21.7413	25.5801	C6orf106
ENSG00000149932	22.9644	19.1199	20.3084	TMEM219
ENSG00000124151	23.3406	32.2456	23.1217	NCOA3
ENSG00000160446	21.4978	18.9497	21.3043	ZDHHC12
ENSG00000170248	23.8025	25.0127	25.0858	PDCD6IP
ENSG00000147853	23.418	23.6317	27.2243	AK3
ENSG00000022840	22.9624	23.3131	22.7783	RNF10
ENSG00000132670	23.5398	22.7114	24.7797	PTPRA
ENSG00000198728	24.0593	24.552	26.903	LDB1
ENSG00000106348	24.2039	24.5407	18.102	IMPDH1
ENSG00000163634	23.385	21.2521	20.0006	THOC7
ENSG00000185222	23.7303	20.5716	20.8631	TCEAL9
ENSG00000105221	23.7273	21.6766	22.6912	AKT2
ENSG00000077721	23.3046	22.8485	23.5642	UBE2A
ENSG00000126602	21.4173	23.8496	19.4015	TRAP1
ENSG00000108883	22.5126	22.45	21.4967	EFTUD2
ENSG00000091640	20.4475	18.3185	22.3526	SPAG7
ENSG00000184990	22.5254	17.3318	20.5945	SIVA1
ENSG00000122218	22.8226	25.3356	24.7816	COPA
ENSG00000167986	23.4592	24.0979	22.7797	DDB1
ENSG00000133119	25.4532	20.7091	26.3111	RFC3
ENSG00000179222	22.0397	21.0203	20.6228	MAGED1
ENSG00000164967	19.73	20.8664	16.8099	RPP25L
ENSG00000197170	22.9358	23.8926	22.6567	PSMD12
ENSG00000148291	20.2643	18.9471	19.2343	SURF2
ENSG00000196704	23.7824	21.5616	22.4638	AMZ2
ENSG00000125170	23.0041	15.7778	30.7695	DOK4
ENSG00000083312	22.7135	30.799	23.0829	TNPO1
ENSG00000107672	25.0364	19.7308	22.7433	NSMCE4A
ENSG00000109736	22.7913	18.736	20.7666	MFSD10
ENSG00000083857	24.3568	26.7712	25.4741	FAT1
ENSG00000156976	21.3486	28.7745	23.0893	EIF4A2
ENSG00000005893	23.1973	25.0742	24.4119	LAMP2
ENSG00000130511	20.3987	24.3046	17.1437	SSBP4
ENSG00000143149	21.6774	23.5656	24.0028	ALDH9A1
ENSG00000168802	21.6342	21.6317	23.7629	CHTF8
ENSG00000167600	23.9212	23.6041	21.0608	CYP2S1
ENSG00000053371	23.1205	19.7218	20.2515	AKR7A2
ENSG00000165689	20.4462	23.7954	20.1431	ENTR1
ENSG00000073578	21.9901	22.7601	22.6408	SDHA
ENSG00000189091	22.9483	20.114	22.4344	SF3B3
ENSG00000187193	21.7185	16.2646	18.5729	MT1X
ENSG00000103266	20.8961	22.1265	19.0259	STUB1
ENSG00000103254	21.1129	20.7485	19.3373	FAM173A
ENSG00000100410	20.0462	23.7327	19.0754	PHF5A
ENSG00000160570	20.8496	22.2085	21.2577	DEDD2
ENSG00000144224	23.5087	25.6253	26.9272	UBXN4
ENSG00000106305	21.0879	23.5341	20.7462	AIMP2
ENSG00000040275	24.2281	22.4643	22.2641	SPDL1
ENSG00000105447	21.9678	22.7552	19.3202	GRWD1
ENSG00000136807	22.0263	20.9109	21.7669	CDK9
ENSG00000181061	22.3213	19.1918	21.9438	HIGD1A
ENSG00000204356	23.2674	20.6552	16.6012	NELFE
ENSG00000204574	21.6231	24.4052	20.6915	ABCF1
ENSG00000165006	23.6427	23.9951	22.3166	UBAP1
ENSG00000090372	22.3685	22.7244	21.6775	STRN4
ENSG00000143815	20.2928	23.8393	24.6634	LBR
ENSG00000141456	22.4534	21.2255	19.7723	PELP1
ENSG00000105290	21.993	24.1025	17.4379	APLP1
ENSG00000237973	22.1025	24.7247	17.8588	MTCO1P12
ENSG00000198843	22.1422	22.1679	21.9989	SELENOT
ENSG00000162522	24.4002	19.401	26.0818	KIAA1522
ENSG00000264281	25.4474	26.0613	12.6763	AC016596.1
ENSG00000159461	21.0028	20.9769	22.8609	AMFR
ENSG00000081721	23.2674	21.598	19.0548	DUSP12
ENSG00000173272	20.6236	16.7475	19.5568	MZT2A
ENSG00000005194	21.9064	20.6125	20.5329	CIAPIN1
ENSG00000087152	21.5472	22.8745	22.6178	ATXN7L3
ENSG00000131669	21.002	20.5306	22.5986	NINJ1
ENSG00000146670	22.4717	19.9936	21.2591	CDCA5
ENSG00000158941	22.546	18.7099	22.2973	CCAR2
ENSG00000197111	23.5767	16.8018	22.0479	PCBP2
ENSG00000210100	21.4442	19.1837	15.5758	MT-TI
ENSG00000170266	19.3925	21.1563	24.3021	GLB1
ENSG00000238227	19.3516	24.8063	14.8741	TMEM250
ENSG00000129518	23.4134	20.563	24.4594	EAPP
ENSG00000125871	24.4713	20.3384	22.3044	MGME1
ENSG00000108479	20.6223	18.1018	20.5206	GALK1
ENSG00000145293	22.6871	20.5905	24.7321	ENOPH1
ENSG00000162613	23.1273	22.9862	24.3854	FUBP1
ENSG00000162889	24.088	18.9321	25.2094	MAPKAPK2
ENSG00000143158	23.0223	17.2461	20.4165	MPC2
ENSG00000186283	20.8316	23.0034	19.4039	TOR3A
ENSG00000172775	23.1378	21.3261	22.2116	FAM192A
ENSG00000084073	22.4698	22.6312	22.4935	ZMPSTE24
ENSG00000002330	21.2562	20.8415	18.9274	BAD
ENSG00000204256	23.492	23.0346	22.6343	BRD2
ENSG00000172889	19.2814	20.7761	20.6948	EGFL7
ENSG00000089154	21.9585	23.637	21.7395	GCN1
ENSG00000006007	22.7518	24.547	20.1902	GDE1
ENSG00000102225	23.4379	16.2242	20.7039	CDK16
ENSG00000167565	19.8669	21.6975	21.8629	SERTAD3
ENSG00000134086	20.8156	21.4994	23.4589	VHL
ENSG00000197771	21.9902	22.5655	25.3278	MCMBP
ENSG00000276293	21.5828	23.1092	23.4602	PIP4K2B
ENSG00000108773	22.5688	22.527	18.5348	KAT2A
ENSG00000185721	21.2354	21.1374	19.5423	DRG1
ENSG00000120265	23.0909	20.5321	20.174	PCMT1
ENSG00000175505	22.5305	18.5745	26.4901	CLCF1
ENSG00000173141	21.1135	19.4695	16.9009	MRPL57
ENSG00000144895	20.5299	23.3109	20.4384	EIF2A
ENSG00000175216	22.8885	22.2528	23.126	CKAP5
ENSG00000004487	20.9104	21.5166	22.4745	KDM1A
ENSG00000147383	20.2323	22.5002	18.0486	NSDHL
ENSG00000105518	20.4265	21.1055	18.6037	TMEM205
ENSG00000111276	20.4902	25.2767	25.7079	CDKN1B
ENSG00000106268	23.1397	15.7429	16.3495	NUDT1
ENSG00000119203	21.707	19.6672	21.0669	CPSF3
ENSG00000037474	23.7994	28.0931	23.0015	NSUN2
ENSG00000162302	20.4002	19.0487	18.5304	RPS6KA4
ENSG00000120992	21.6734	23.778	23.9216	LYPLA1
ENSG00000187778	20.5229	18.7708	20.2651	MCRS1
ENSG00000132676	20.1919	22.112	20.0236	DAP3
ENSG00000168275	22.0209	20.5343	19.0835	COA6
ENSG00000135477	31.0146	30.6829	7.20517	KRT87P
ENSG00000162430	26.1857	11.4231	20.727	SELENON
[truncated: 56,736 more rows]
